# Supplementary material for: Apoptotic neurodegeneration in whitefly promotes the spread of TYLCV
Source: eLife. 2020 Jul 30;9:e56168. doi: 10.7554/eLife.56168 (PMC7392610; doi:10.7554/eLife.56168)
Supplement: Supplementary file 2. [file elife-56168-supp2.xls]

## Sheet: elife-56168-supp2-v1
GeneID	Length	NV-Expression	V-Expression	log2FoldChange(V/NV)	Pvalue	Padj	Up/Down-Regulation	Nr	Swissprot	KEGG	COG	GO
;gi|1000204475|gb|KXJ75964.1| hypothetical protein RP20_CCG010647 [Aedes albopictus] &gt;gi|1000204478|gb|KXJ75967.1| hypothetical protein RP20_CCG010650 [Aedes albopictus] &gt;gi|1000204823|gb|KXJ76199.1| hypothetical protein RP20_CCG010138 [Aedes albopictus] &gt;gi|1000205454|gb|KXJ76644.1| hypothetical protein RP20_CCG009274 [Aedes albopictus] &gt;gi|1000205457|gb|KXJ76647.1| hypothetical prot…	sp|P84045|H4_TIGCA/2e-70/Histone H4 OS=Tigriopus californicus GN=His4 PE=3 SV=2	phu:Phum_PHUM004180/3e-69/histone H4; K11254 histone H4	SPBC1105.12/2e-65/---	biological_process:GO:0051298//centrosome duplication;GO:0006352//DNA-templated transcription, initiation;GO:0006334//nucleosome assembly;cellular_component:GO:0005634//nucleus;GO:0005811//lipid particle;GO:0000786//nucleosome;GO:0016021//integral component of membrane;molecular_function:GO:0003677//DNA binding;GO:0046982//protein heterodimerization activity;
;gi|1000204475|gb|KXJ75964.1| hypothetical protein RP20_CCG010647 [Aedes albopictus] &gt;gi|1000204478|gb|KXJ75967.1| hypothetical protein RP20_CCG010650 [Aedes albopictus] &gt;gi|1000204823|gb|KXJ76199.1| hypothetical protein RP20_CCG010138 [Aedes albopictus] &gt;gi|1000205454|gb|KXJ76644.1| hypothetical protein RP20_CCG009274 [Aedes albopictus] &gt;gi|1000205457|gb|KXJ76647.1| hypothetical prot…	sp|P84045|H4_TIGCA/2e-70/Histone H4 OS=Tigriopus californicus GN=His4 PE=3 SV=2	phu:Phum_PHUM004180/3e-69/histone H4; K11254 histone H4	SPBC1105.12/2e-65/---	biological_process:GO:0051298//centrosome duplication;GO:0006334//nucleosome assembly;GO:0006352//DNA-templated transcription, initiation;cellular_component:GO:0016021//integral component of membrane;GO:0000786//nucleosome;GO:0005811//lipid particle;GO:0005634//nucleus;molecular_function:GO:0046982//protein heterodimerization activity;GO:0003677//DNA binding;
;gi|1000204475|gb|KXJ75964.1| hypothetical protein RP20_CCG010647 [Aedes albopictus] &gt;gi|1000204478|gb|KXJ75967.1| hypothetical protein RP20_CCG010650 [Aedes albopictus] &gt;gi|1000204823|gb|KXJ76199.1| hypothetical protein RP20_CCG010138 [Aedes albopictus] &gt;gi|1000205454|gb|KXJ76644.1| hypothetical protein RP20_CCG009274 [Aedes albopictus] &gt;gi|1000205457|gb|KXJ76647.1| hypothetical prot…	sp|P84045|H4_TIGCA/2e-70/Histone H4 OS=Tigriopus californicus GN=His4 PE=3 SV=2	phu:Phum_PHUM004180/3e-69/histone H4; K11254 histone H4	SPBC1105.12/2e-65/---	biological_process:GO:0051298//centrosome duplication;GO:0006334//nucleosome assembly;GO:0006352//DNA-templated transcription, initiation;cellular_component:GO:0005634//nucleus;GO:0005811//lipid particle;GO:0000786//nucleosome;GO:0016021//integral component of membrane;molecular_function:GO:0003677//DNA binding;GO:0046982//protein heterodimerization activity;
148|gb|EDV33672.1| uncharacterized protein Dana_GF15887 [Drosophila ananassae] &gt;gi|190631445|gb|EDV44862.1| uncharacterized protein Dana_GF15922 [Drosophila ananassae] &gt;gi|190631479|gb|EDV44896.1| uncharacterized protein Dana_GF21522 [Drosophila ananassae] &gt;gi|190631495|gb|EDV44912.1| uncharacterized protein Dana_GF21669 [Drosophila ananassae] &gt;gi|190631518|gb|EDV44935.1| uncharacteri…	sp|P84239|H3_URECA/7e-92/Histone H3 OS=Urechis caupo PE=1 SV=2	bmy:Bm1_02495/4e-91/histone H3; K11253 histone H3	SPBC1105.11c/2e-85/---	biological_process:GO:0006334//nucleosome assembly;cellular_component:GO:0000788//nuclear nucleosome;molecular_function:GO:0031492//nucleosomal DNA binding;GO:0046982//protein heterodimerization activity;
Btabaci_GLEAN_10018957	3326	6.37	69.76	2.78241	2.19e-16	3.39e-13	Up	gi|936693226|ref|XP_014224606.1|/4.74776e-12/PREDICTED: 2-oxo-4-hydroxy-4-carboxy-5-ureidoimidazoline decarboxylase-like isoform X4 [Trichogramma pretiosum]	sp|Q0ZDF7|URAD_AMICA/5e-11/2-oxo-4-hydroxy-4-carboxy-5-ureidoimidazoline decarboxylase OS=Amia calva GN=urad PE=3 SV=1	nvi:100116352/5e-12/2-oxo-4-hydroxy-4-carboxy-5-ureidoimidazoline decarboxylase-like; K13485 2-oxo-4-hydroxy-4-carboxy-5-ureidoimidazoline decarboxylase [EC:4.1.1.97]	RSc2121/3e-10/---	NA
CUFF6.117.1	510	6.31	76.12	2.59229	1.76e-12	1.2e-09	Up	gi|943944422|ref|XP_014355562.1|/2.93036e-33/PREDICTED: 2-oxo-4-hydroxy-4-carboxy-5-ureidoimidazoline decarboxylase-like [Papilio machaon] &gt;gi|930677065|gb|KPJ17200.1| 2-oxo-4-hydroxy-4-carboxy-5-ureidoimidazoline decarboxylase [Papilio machaon]	sp|Q0ZDF7|URAD_AMICA/3e-32/2-oxo-4-hydroxy-4-carboxy-5-ureidoimidazoline decarboxylase OS=Amia calva GN=urad PE=3 SV=1	cmk:103183248/4e-32/urad; ureidoimidazoline (2-oxo-4-hydroxy-4-carboxy-5-) decarboxylase; K13485 2-oxo-4-hydroxy-4-carboxy-5-ureidoimidazoline decarboxylase [EC:4.1.1.97]	BH0758/6e-24/---	NA
Btabaci_GLEAN_10017383	1548	0.79	28.96	2.38716	3.16e-09	7.37e-07	Up	gi|339896237|gb|AEK21804.1|/2.6519e-100/cytochrome P450 [Bemisia tabaci]	sp|O61387|CP6B7_HELAM/1e-47/Cytochrome P450 6B7 OS=Helicoverpa armigera GN=CYP6B7 PE=2 SV=1	tca:659136/3e-54/CYP345A1; cytochrome P450 345A1; K14999 cytochrome P450, family 6 [EC:1.14.-.-]	VNG0422G/6e-20/---	NA
Btabaci_GLEAN_10024173	3009	4512.09	23624.6	2.38549	1.96e-26	3.34e-22	Up	gi|642933263|ref|XP_008197349.1|/4.85915e-129/PREDICTED: hexamerin 4 isoform X1 [Tribolium castaneum]	sp|Q06343|BJSB2_TRINI/8e-99/Basic juvenile hormone-suppressible protein 2 OS=Trichoplusia ni GN=BJSP-2 PE=1 SV=1	asn:102388355/3e-65/mucin-2-like; K10955 intestinal mucin-2	SPBC2A9.08c/2e-19/---	NA
Btabaci_GLEAN_10022931	2572	47.93	310.5	2.3582	2.11e-14	2.57e-11	Up	gi|780642068|ref|XP_011688255.1|/2.58833e-107/PREDICTED: uricase isoform X2 [Wasmannia auropunctata]	sp|P23194|URIC_DROVI/1e-89/Uricase OS=Drosophila virilis GN=Uro PE=2 SV=1	soc:105195412/3e-105/uricase; K00365 urate oxidase [EC:1.7.3.3]	SPCC1223.09/1e-47/---	NA
Btabaci_GLEAN_10024290	987	10.16	62.65	2.23052	3.48e-11	1.8e-08	Up	gi|926643097|ref|XP_013787757.1|/4.341e-52/PREDICTED: estrogen sulfotransferase-like [Limulus polyphemus]	sp|P49891|ST1E1_MOUSE/2e-36/Estrogen sulfotransferase, testis isoform OS=Mus musculus GN=Sult1e1 PE=1 SV=2	dpo:Dpse_GA14114/3e-39/GA14114 gene product from transcript GA14114-RA (EC:2.8.2.-); K01016 estrone sulfotransferase [EC:2.8.2.4]	NA	NA
Btabaci_GLEAN_10021706	666	0.78	15.34	2.02481	5.43e-07	6.01e-05	Up	gi|646721792|gb|KDR23022.1|/3.29369e-117/Pre-mRNA-splicing factor SPF27 [Zootermopsis nevadensis]	sp|Q9D287|SPF27_MOUSE/4e-87/Pre-mRNA-splicing factor SPF27 OS=Mus musculus GN=Bcas2 PE=1 SV=1	api:100162088/3e-114/pre-mRNA-splicing factor SPF27-like; K12861 pre-mRNA-splicing factor SPF27	NA	NA
Btabaci_GLEAN_10020816	697	74.9	321.38	2.02305	2.02e-13	1.72e-10	Up	gi|91079684|ref|XP_967577.1|/1.03986e-69/PREDICTED: 40S ribosomal protein S24 isoform X2 [Tribolium castaneum] &gt;gi|1004401420|gb|EFA00935.2| 40S ribosomal protein S24-like Protein, partial [Tribolium castaneum]	sp|Q962Q6|RS24_SPOFR/2e-66/40S ribosomal protein S24 OS=Spodoptera frugiperda GN=RpS24 PE=2 SV=1	tca:655928/6e-70/40S ribosomal protein S24; K02974 small subunit ribosomal protein S24e	YIL069c/5e-44/---	biological_process:GO:0006412//translation;cellular_component:GO:0005840//ribosome;molecular_function:GO:0003735//structural constituent of ribosome;GO:0000166//nucleotide binding;
Btabaci_GLEAN_10012802	1747	221.18	825.88	1.9973	6.65e-26	5.67e-22	Up	gi|817063560|ref|XP_012253487.1|/0/PREDICTED: multifunctional protein ADE2 isoform X2 [Athalia rosae]	sp|Q9I7S8|PUR6_DROME/0.0/Multifunctional protein ADE2 OS=Drosophila melanogaster GN=ade5 PE=2 SV=2	nvi:100122105/0.0/multifunctional protein ADE2; K01587 phosphoribosylaminoimidazole carboxylase / phosphoribosylaminoimidazole-succinocarboxamide synthase [EC:4.1.1.21 6.3.2.6]	SA0918/2e-37/---	NA
Btabaci_GLEAN_10011123	2480	123.31	447.71	1.98288	3.09e-24	1.76e-20	Up	gi|951574905|ref|XP_014485393.1|/3.3656e-73/PREDICTED: hairy/enhancer-of-split related with YRPW motif protein 1 isoform X4 [Dinoponera quadriceps]	sp|Q7KM13|HEY_DROME/1e-16/Hairy/enhancer-of-split related with YRPW motif protein OS=Drosophila melanogaster GN=Hey PE=2 SV=1	hst:105187138/7e-73/uncharacterized LOC105187138; K09091 hairy and enhancer of split related with YRPW motif	NA	NA
Btabaci_GLEAN_10023858	1755	180.84	806.98	1.89979	4.15e-09	9.56e-07	Up	gi|939256582|ref|XP_014248082.1|/1.1131e-155/PREDICTED: transport and Golgi organization protein 6 homolog [Cimex lectularius]	sp|Q8C3S2|TNG6_MOUSE/6e-87/Transport and Golgi organization protein 6 homolog OS=Mus musculus GN=Tango6 PE=1 SV=1	NA	NA	NA
Btabaci_GLEAN_10025534	750	3.16	24.28	1.86941	2.07e-06	0.000177664	Up	gi|662183321|ref|XP_008482517.1|/2.79178e-98/PREDICTED: protein FRA10AC1 homolog [Diaphorina citri]	sp|Q70Z53|F10C1_HUMAN/8e-86/Protein FRA10AC1 OS=Homo sapiens GN=FRA10AC1 PE=1 SV=3	lcm:102346976/7e-90/FRA10AC1; fragile site, folic acid type, rare, fra(10)(q23.3) or fra(10)(q24.2) candidate 1; K13121 protein FRA10AC1	NA	NA
Btabaci_GLEAN_10007095	1647	197.4	766.35	1.84608	1.37e-10	5.52e-08	Up	gi|939698046|ref|XP_014293190.1|/2.31644e-162/PREDICTED: branched-chain-amino-acid aminotransferase [Halyomorpha halys] &gt;gi|939698048|ref|XP_014293191.1| PREDICTED: branched-chain-amino-acid aminotransferase [Halyomorpha halys]	sp|Q9GKM4|BCAT1_SHEEP/2e-136/Branched-chain-amino-acid aminotransferase, cytosolic OS=Ovis aries GN=BCAT1 PE=2 SV=1	mde:101893393/5e-156/branched-chain-amino-acid aminotransferase, cytosolic-like; K00826 branched-chain amino acid aminotransferase [EC:2.6.1.42]	YJR148w/2e-104/---	NA
Btabaci_GLEAN_10027195	1308	90.25	294.61	1.84203	3.51e-21	8.53e-18	Up	gi|861629086|gb|KMQ89638.1|/8.13219e-75/hairy enhancer-of-split related with yrpw motif protein 2 [Lasius niger]	sp|Q7KM13|HEY_DROME/1e-16/Hairy/enhancer-of-split related with YRPW motif protein OS=Drosophila melanogaster GN=Hey PE=2 SV=1	cfo:105251939/2e-73/hairy/enhancer-of-split related with YRPW motif protein 2; K09091 hairy and enhancer of split related with YRPW motif	NA	NA
Btabaci_GLEAN_10027208	1308	90.25	294.61	1.84203	3.51e-21	8.53e-18	Up	gi|861629086|gb|KMQ89638.1|/8.13219e-75/hairy enhancer-of-split related with yrpw motif protein 2 [Lasius niger]	sp|Q7KM13|HEY_DROME/1e-16/Hairy/enhancer-of-split related with YRPW motif protein OS=Drosophila melanogaster GN=Hey PE=2 SV=1	cfo:105251939/2e-73/hairy/enhancer-of-split related with YRPW motif protein 2; K09091 hairy and enhancer of split related with YRPW motif	NA	NA
Btabaci_GLEAN_10011083	2197	218.72	722.71	1.83154	4.93e-22	1.68e-18	Up	gi|530252551|gb|AGT15702.1|/0/hydroxyacid-oxoacid transhydrogenase [Bemisia tabaci]	sp|Q17EN4|HOT_AEDAE/0.0/Probable hydroxyacid-oxoacid transhydrogenase, mitochondrial OS=Aedes aegypti GN=AAEL003729 PE=3 SV=1	hst:105187748/0.0/probable hydroxyacid-oxoacid transhydrogenase, mitochondrial; K11173 hydroxyacid-oxoacid transhydrogenase [EC:1.1.99.24]	TVN1284/2e-85/---	NA
Btabaci_GLEAN_10023941	1459	65.55	302.7	1.81777	1.59e-07	2.21e-05	Up	gi|699979730|gb|AIU47040.1|/1.2001e-61/heat shock protein [Phenacoccus solenopsis]	sp|P82147|L2EFL_DROME/2e-43/Protein lethal(2)essential for life OS=Drosophila melanogaster GN=l(2)efl PE=1 SV=1	phu:Phum_PHUM080350/2e-52/protein lethal, putative; K09542 crystallin, alpha B	NA	NA
Btabaci_GLEAN_10011086	2639	93	326.55	1.78245	1.52e-12	1.08e-09	Up	gi|530252551|gb|AGT15702.1|/0/hydroxyacid-oxoacid transhydrogenase [Bemisia tabaci]	sp|Q17EN4|HOT_AEDAE/0.0/Probable hydroxyacid-oxoacid transhydrogenase, mitochondrial OS=Aedes aegypti GN=AAEL003729 PE=3 SV=1	hst:105187748/0.0/probable hydroxyacid-oxoacid transhydrogenase, mitochondrial; K11173 hydroxyacid-oxoacid transhydrogenase [EC:1.1.99.24]	TVN1284/3e-93/---	NA
Btabaci_GLEAN_10007145	6235	19.35	72.78	1.76507	2.6e-09	6.62e-07	Up	gi|662206892|ref|XP_008476922.1|/7.00469e-62/PREDICTED: acyl-CoA synthetase family member 2, mitochondrial-like [Diaphorina citri]	sp|Q0P4F7|ACSF2_DANRE/3e-50/Acyl-CoA synthetase family member 2, mitochondrial OS=Danio rerio GN=acsf2 PE=2 SV=1	api:100165363/3e-60/acyl-CoA synthetase family member 2, mitochondrial-like; K00666 fatty-acyl-CoA synthase [EC:6.2.1.-]	RSc0442/7e-51/---	NA
Btabaci_GLEAN_10010904	1204	4.52	35.57	1.75866	1.11e-05	0.000679402	Up	gi|936693226|ref|XP_014224606.1|/4.74776e-12/PREDICTED: 2-oxo-4-hydroxy-4-carboxy-5-ureidoimidazoline decarboxylase-like isoform X4 [Trichogramma pretiosum]	sp|Q0ZDF7|URAD_AMICA/5e-11/2-oxo-4-hydroxy-4-carboxy-5-ureidoimidazoline decarboxylase OS=Amia calva GN=urad PE=3 SV=1	nvi:100116352/5e-12/2-oxo-4-hydroxy-4-carboxy-5-ureidoimidazoline decarboxylase-like; K13485 2-oxo-4-hydroxy-4-carboxy-5-ureidoimidazoline decarboxylase [EC:4.1.1.97]	RSc2121/3e-10/---	NA
Btabaci_GLEAN_10010196	2434	458.01	1687.2	1.7525	1.25e-09	3.73e-07	Up	gi|646714115|gb|KDR18208.1|/5.61788e-142/Protein msta, isoform A [Zootermopsis nevadensis]	sp|Q75JC9|Y8484_DICDI/2e-11/Uncharacterized protein DDB_G0271670 OS=Dictyostelium discoideum GN=DDB_G0271670 PE=3 SV=1	dsi:Dsim_GD11032/1e-16/GD11032 gene product from transcript GD11032-RA; K11848 ubiquitin carboxyl-terminal hydrolase 20/33 [EC:3.4.19.12]	XF1267/6e-06/---	NA
CUFF79.191.3	761	1.85	29.45	1.74061	1.74e-05	0.000978318	Up	NA	NA	NA	NA	NA
Btabaci_GLEAN_10007547	1856	155.2	529.98	1.69297	1.09e-08	2.26e-06	Up	gi|646723788|gb|KDR24282.1|/0/Serine hydroxymethyltransferase, cytosolic [Zootermopsis nevadensis]	sp|P50431|GLYC_MOUSE/0.0/Serine hydroxymethyltransferase, cytosolic OS=Mus musculus GN=Shmt1 PE=1 SV=3	aga:AgaP_AGAP001065/0.0/AGAP001065-PE; K00600 glycine hydroxymethyltransferase [EC:2.1.2.1]	YLR058c/1e-178/---	NA
Btabaci_GLEAN_10026409	2239	109.2	329.73	1.66203	1.32e-13	1.25e-10	Up	gi|645001918|ref|XP_008209742.1|/0/PREDICTED: amidophosphoribosyltransferase [Nasonia vitripennis] &gt;gi|645001920|ref|XP_008209743.1| PREDICTED: amidophosphoribosyltransferase [Nasonia vitripennis] &gt;gi|645001922|ref|XP_008209744.1| PREDICTED: amidophosphoribosyltransferase [Nasonia vitripennis] &gt;gi|645001924|ref|XP_008209745.1| PREDICTED: amidophosphoribosyltransferase [Nasonia vitripenni…	sp|Q27601|PUR1_DROME/0.0/Amidophosphoribosyltransferase OS=Drosophila melanogaster GN=Prat PE=1 SV=2	nvi:100122121/0.0/Prat; amidophosphoribosyltransferase; K00764 amidophosphoribosyltransferase [EC:2.4.2.14]	sll0757/2e-111/---	biological_process:GO:0009116//nucleoside metabolic process;GO:0006189//'de novo' IMP biosynthetic process;GO:0009113//purine nucleobase biosynthetic process;molecular_function:GO:0051536//iron-sulfur cluster binding;GO:0004044//amidophosphoribosyltransferase activity;GO:0046872//metal ion binding;
Btabaci_GLEAN_10005870	7425	1.32	16.89	1.62694	5.91e-05	0.00254336	Up	gi|1009380981|gb|KYN03876.1|/0/ATP-dependent DNA helicase PIF1, partial [Cyphomyrmex costatus]	sp|Q0R4F1|PIF1_XENLA/1e-24/ATP-dependent DNA helicase PIF1 OS=Xenopus laevis GN=pif1 PE=2 SV=1	aqu:100635374/3e-72/ATP-dependent DNA helicase PIF1-like; K15255 ATP-dependent DNA helicase PIF1 [EC:3.6.4.12]	YML061c/2e-17/---	NA
Btabaci_GLEAN_10005817	1068	218.36	677.2	1.61334	2.07e-09	5.69e-07	Up	gi|662192909|ref|XP_008469334.1|/2.67684e-156/PREDICTED: leucine-rich repeat-containing protein 58 isoform X1 [Diaphorina citri] &gt;gi|662192911|ref|XP_008469335.1| PREDICTED: leucine-rich repeat-containing protein 58 isoform X2 [Diaphorina citri] &gt;gi|662192913|ref|XP_008469336.1| PREDICTED: leucine-rich repeat-containing protein 58 isoform X3 [Diaphorina citri] &gt;gi|662192915|ref|XP_008469…	sp|Q96CX6|LRC58_HUMAN/9e-85/Leucine-rich repeat-containing protein 58 OS=Homo sapiens GN=LRRC58 PE=1 SV=2	ame:410256/2e-27/GB16538; protein lap1-like; K12796 erbb2-interacting protein	alr0124_1/2e-28/---	NA
Btabaci_GLEAN_10025380	3749	82.15	226.46	1.58259	1.1e-17	2.07e-14	Up	gi|939679749|ref|XP_014285219.1|/7.45726e-141/PREDICTED: period circadian protein isoform X11 [Halyomorpha halys]	sp|Q25637|PER_PERAM/1e-85/Period circadian protein OS=Periplaneta americana GN=per PE=2 SV=2	cfo:105256454/5e-102/period circadian protein; K02633 period circadian protein	NA	NA
Btabaci_GLEAN_10005288	963	5.56	22.59	1.56826	1.69e-05	0.000951197	Up	gi|985409707|ref|XP_015370262.1|/2.06896e-95/PREDICTED: max-like protein X [Diuraphis noxia] &gt;gi|985409709|ref|XP_015370263.1| PREDICTED: max-like protein X [Diuraphis noxia]	sp|Q9UH92|MLX_HUMAN/3e-63/Max-like protein X OS=Homo sapiens GN=MLX PE=1 SV=2	api:100167235/1e-95/max-like protein X; K09113 MAX-like protein X	NA	biological_process:GO:0006355//regulation of transcription, DNA-templated;cellular_component:GO:0000786//nucleosome;GO:0005634//nucleus;molecular_function:GO:0003677//DNA binding;GO:0008134//transcription factor binding;GO:0046982//protein heterodimerization activity;
CUFF53.604.1	2931	5.28	31.79	1.55942	9.33e-05	0.00358697	Up	gi|241116834|ref|XP_002401630.1|/1.04186e-36/conserved hypothetical protein [Ixodes scapularis] &gt;gi|215493174|gb|EEC02815.1| conserved hypothetical protein, partial [Ixodes scapularis]	sp|Q7RTR2|NLRC3_HUMAN/2e-14/Protein NLRC3 OS=Homo sapiens GN=NLRC3 PE=2 SV=2	cmk:103172555/1e-11/NACHT, LRR and PYD domains-containing protein 3-like; K12800 NACHT, LRR and PYD domains-containing protein 3	NA	NA
Btabaci_GLEAN_10024511	3375	1015.95	2740.99	1.5588	8e-17	1.36e-13	Up	gi|998505296|ref|XP_015512852.1|/0/PREDICTED: C-1-tetrahydrofolate synthase, cytoplasmic isoform X2 [Neodiprion lecontei]	sp|O96553|C1TC_DROME/0.0/C-1-tetrahydrofolate synthase, cytoplasmic OS=Drosophila melanogaster GN=pug PE=2 SV=4	hst:105192491/0.0/C-1-tetrahydrofolate synthase, cytoplasmic; K00288 methylenetetrahydrofolate dehydrogenase (NADP+) / methenyltetrahydrofolate cyclohydrolase / formyltetrahydrofolate synthetase [EC:1.5.1.5 3.5.4.9 6.3.4.3]	SPBC839.16_2/0.0/---	NA
Btabaci_GLEAN_10006473	573	79.96	274.52	1.55701	2.12e-06	0.000180665	Up	gi|157116671|ref|XP_001652827.1|/1.65907e-79/AAEL007699-PA [Aedes aegypti] &gt;gi|157116673|ref|XP_001652828.1| AAEL007699-PC [Aedes aegypti] &gt;gi|157116675|ref|XP_001652829.1| AAEL007699-PB [Aedes aegypti] &gt;gi|765335687|ref|XP_011493051.1| AAEL007699-PD [Aedes aegypti] &gt;gi|94468812|gb|ABF18255.1| ribosomal protein L9 [Aedes aegypti] &gt;gi|108876350|gb|EAT40575.1| AAEL007699-PA [Aedes ae…	sp|P50882|RL9_DROME/7e-79/60S ribosomal protein L9 OS=Drosophila melanogaster GN=RpL9 PE=1 SV=2	aag:AaeL_AAEL007699/9e-80/AAEL007699-PA; K02940 large subunit ribosomal protein L9e	SPAC4G9.16c/1e-57/---	cellular_component:GO:0005622//intracellular;
Btabaci_GLEAN_10015564	1569	3.96	38.84	1.5266	0.00016466	0.0055325	Up	gi|339896237|gb|AEK21804.1|/1.18859e-124/cytochrome P450 [Bemisia tabaci]	sp|Q9VCW1|CP6D4_DROME/1e-48/Probable cytochrome P450 6d4 OS=Drosophila melanogaster GN=Cyp6d4 PE=2 SV=1	dwi:Dwil_GK11466/2e-53/GK11466 gene product from transcript GK11466-RA; K14999 cytochrome P450, family 6 [EC:1.14.-.-]	BH0579/2e-23/---	NA
CUFF77.70.1	408	1.08	9.73	1.50952	0.00019632	0.00621618	Up	gi|157108236|ref|XP_001650138.1|/1.8354e-35/AAEL004972-PA [Aedes aegypti] &gt;gi|108879373|gb|EAT43598.1| AAEL004972-PA [Aedes aegypti]	NA	NA	NA	NA
CUFF94.197.1	1830	2.11	25.6	1.4809	0.000238752	0.00729643	Up	gi|861602493|gb|KMQ83939.1|/1.3613e-46/nucleic-acid-binding protein from transposon x-element, partial [Lasius niger]	sp|Q9NBX5|GAGXE_DROME/3e-27/Nucleic-acid-binding protein from transposon X-element OS=Drosophila melanogaster GN=ORF1 PE=3 SV=1	pxy:105388701/1e-25/protein O-GlcNAcase-like; K15719 protein O-GlcNAcase / histone acetyltransferase [EC:3.2.1.169 2.3.1.48]	NA	NA
Btabaci_GLEAN_10012801	4583	99.33	268.4	1.4699	6.38e-09	1.39e-06	Up	gi|805824505|ref|XP_003708141.2|/0/PREDICTED: amidophosphoribosyltransferase-like isoform X6 [Megachile rotundata] &gt;gi|805824507|ref|XP_012152199.1| PREDICTED: amidophosphoribosyltransferase-like isoform X6 [Megachile rotundata] &gt;gi|805824509|ref|XP_012152200.1| PREDICTED: amidophosphoribosyltransferase-like isoform X6 [Megachile rotundata] &gt;gi|805824511|ref|XP_012152201.1| PREDICTED: am…	sp|Q27601|PUR1_DROME/0.0/Amidophosphoribosyltransferase OS=Drosophila melanogaster GN=Prat PE=1 SV=2	ame:412619/0.0/GB16566; amidophosphoribosyltransferase-like; K00764 amidophosphoribosyltransferase [EC:2.4.2.14]	sll0757/2e-88/---	biological_process:GO:0009113//purine nucleobase biosynthetic process;GO:0009116//nucleoside metabolic process;GO:0006189//'de novo' IMP biosynthetic process;molecular_function:GO:0046872//metal ion binding;GO:0004044//amidophosphoribosyltransferase activity;GO:0051536//iron-sulfur cluster binding;
Btabaci_GLEAN_10015313	4321	215.62	561.04	1.46856	1.21e-12	8.99e-10	Up	gi|641672799|ref|XP_008186070.1|/0/PREDICTED: LOW QUALITY PROTEIN: trifunctional purine biosynthetic protein adenosine-3-like [Acyrthosiphon pisum]	sp|P21872|PUR2_CHICK/0.0/Trifunctional purine biosynthetic protein adenosine-3 OS=Gallus gallus GN=GART PE=2 SV=1	api:100168774/0.0/trifunctional purine biosynthetic protein adenosine-3-like; K11787 phosphoribosylamine--glycine ligase / phosphoribosylglycinamide formyltransferase / phosphoribosylformylglycinamidine cyclo-ligase [EC:6.3.4.13 2.1.2.2 6.3.3.1]	HI1429/1e-112/---	biological_process:GO:0009058//biosynthetic process;molecular_function:GO:0003824//catalytic activity;
CUFF11.599.2	444	2.65	14.31	1.45886	0.000267856	0.00789053	Up	gi|307208951|gb|EFN86162.1|/3.36698e-42/hypothetical protein EAI_13635 [Harpegnathos saltator]	sp|O96614|SER1_GALME/1e-29/Sericin-1 (Fragment) OS=Galleria mellonella GN=SER1 PE=2 SV=1	loa:LOAG_03306/2e-30/hypothetical protein; K10086 ER degradation enhancer, mannosidase alpha-like 3	XF1267/3e-34/---	NA
Btabaci_GLEAN_10024156	863	486.88	1246.46	1.45582	1.11e-11	6.33e-09	Up	gi|662196470|ref|XP_008471266.1|/3.06575e-32/PREDICTED: 60S ribosomal protein L14 [Diaphorina citri]	sp|Q95ZE8|RL14_DROVI/2e-26/60S ribosomal protein L14 OS=Drosophila virilis GN=RpL14 PE=3 SV=1	nve:NEMVE_v1g244001/2e-30/hypothetical protein ; K02875 large subunit ribosomal protein L14e	SPAC1805.13/4e-20/---	NA
Btabaci_GLEAN_10017075	2346	20.82	59.09	1.45491	1.56e-06	0.000140579	Up	gi|642920143|ref|XP_008192222.1|/0/PREDICTED: arylsulfatase B [Tribolium castaneum] &gt;gi|270005303|gb|EFA01751.1| Arylsulfatase I-like Protein [Tribolium castaneum]	sp|P50430|ARSB_RAT/8e-115/Arylsulfatase B OS=Rattus norvegicus GN=Arsb PE=2 SV=2	dme:Dmel_CG8646/0.0/CG8646 gene product from transcript CG8646-RB (EC:3.1.6.12); K01135 arylsulfatase B [EC:3.1.6.12]	CC1172/1e-35/---	molecular_function:GO:0003824//catalytic activity;
Btabaci_GLEAN_10013152	2717	27.7	85.52	1.45188	7.88e-06	0.000520232	Up	gi|939250074|ref|XP_014244586.1|/0/PREDICTED: formin-2 isoform X4 [Cimex lectularius]	sp|Q9NZ56|FMN2_HUMAN/2e-137/Formin-2 OS=Homo sapiens GN=FMN2 PE=1 SV=4	phu:Phum_PHUM602670/0.0/formin 1,2/cappuccino, putative; K02184 formin 2	Rv3876/1e-23/---	NA
Btabaci_GLEAN_10016442	932	3.17	15.15	1.45094	0.000264068	0.00779617	Up	gi|195023558|ref|XP_001985711.1|/2.37326e-13/GH20933 [Drosophila grimshawi] &gt;gi|193901711|gb|EDW00578.1| GH20933 [Drosophila grimshawi]	NA	dgr:Dgri_GH20933/1e-13/GH20933 gene product from transcript GH20933-RA; K13356 alcohol-forming fatty acyl-CoA reductase [EC:1.2.1.84]	NA	NA
Btabaci_GLEAN_10021062	2329	22.81	91.33	1.44809	0.000137687	0.00478674	Up	gi|501296937|dbj|BAN21061.1|/1.32619e-155/sulphate transporter [Riptortus pedestris]	sp|Q80ZD3|S2611_MOUSE/1e-80/Sodium-independent sulfate anion transporter OS=Mus musculus GN=Slc26a11 PE=2 SV=2	nvi:100122602/2e-141/sodium-independent sulfate anion transporter-like; K14708 solute carrier family 26 (sodium-independent sulfate anion transporter), member 11	SPAC869.05c/3e-38/---	NA
Btabaci_GLEAN_10023585	1770	77.33	210.03	1.43921	1.75e-07	2.36e-05	Up	gi|642940039|ref|XP_008201045.1|/4.3825e-16/PREDICTED: uncharacterized protein LOC103315070 [Tribolium castaneum]	NA	NA	NA	NA
CUFF118.887.1	2161	6.85	26.85	1.43765	0.000185417	0.00598216	Up	NA	NA	NA	NA	NA
Btabaci_GLEAN_10022447	456	173.86	477.42	1.42768	1.1e-06	0.000107868	Up	gi|646698025|gb|KDR09401.1|/9.9557e-99/40S ribosomal protein S14 [Zootermopsis nevadensis]	sp|Q1HR24|RS14_AEDAE/4e-98/40S ribosomal protein S14 OS=Aedes aegypti GN=RpS14 PE=2 SV=1	tca:659071/1e-98/40S ribosomal protein S14; K02955 small subunit ribosomal protein S14e	SPBC18H10.13/2e-80/---	biological_process:GO:0006412//translation;cellular_component:GO:0005840//ribosome;molecular_function:GO:0003735//structural constituent of ribosome;
Btabaci_GLEAN_10014315	969	25.64	65.48	1.40359	4.99e-08	8.1e-06	Up	gi|985387691|ref|XP_015376196.1|/2.03239e-44/PREDICTED: CDKN2A-interacting protein-like [Diuraphis noxia]	NA	NA	NA	NA
Btabaci_GLEAN_10016851	1841	46.14	115.2	1.39626	4.5e-09	1.01e-06	Up	gi|985392479|ref|XP_015363538.1|/7.61714e-170/PREDICTED: ornithine aminotransferase, mitochondrial, partial [Diuraphis noxia]	sp|P49724|OAT_DROAN/9e-155/Ornithine aminotransferase, mitochondrial OS=Drosophila ananassae GN=Oat PE=1 SV=1	api:100168809/1e-169/ornithine aminotransferase, mitochondrial; K00819 ornithine--oxo-acid transaminase [EC:2.6.1.13]	SPBC21C3.08c/1e-111/---	molecular_function:GO:0003824//catalytic activity;
Btabaci_GLEAN_10025500	2925	266.51	726.43	1.39338	1.18e-06	0.000113991	Up	gi|646716227|gb|KDR19556.1|/0/Protein ariadne-1 [Zootermopsis nevadensis]	sp|Q6NW85|ARI1L_DANRE/0.0/E3 ubiquitin-protein ligase arih1l OS=Danio rerio GN=arih1l PE=2 SV=1	phu:Phum_PHUM400430/0.0/protein ariadne-1, putative; K11968 ariadne-1 [EC:2.3.2.27]	SPBC1347.02/1e-38/---	biological_process:GO:0016567//protein ubiquitination;molecular_function:GO:0008270//zinc ion binding;GO:0004842//ubiquitin-protein transferase activity;
Btabaci_GLEAN_10024396	1506	21.39	63.5	1.38688	6.97e-05	0.00281221	Up	gi|939239529|ref|XP_014262490.1|/2.04595e-22/PREDICTED: eclosion hormone [Cimex lectularius]	sp|P11919|ECLH_MANSE/7e-21/Eclosion hormone OS=Manduca sexta PE=1 SV=2	NA	NA	biological_process:GO:0018990//ecdysis, chitin-based cuticle;GO:0007218//neuropeptide signaling pathway;molecular_function:GO:0008255//ecdysis-triggering hormone activity;
CUFF57.219.2	489	32.26	83.55	1.38601	1.22e-06	0.000117098	Up	gi|795030430|ref|XP_011863278.1|/7.20493e-88/PREDICTED: iron-sulfur cluster assembly enzyme ISCU, mitochondrial-like [Vollenhovia emeryi]	sp|Q9D7P6|ISCU_MOUSE/1e-77/Iron-sulfur cluster assembly enzyme ISCU, mitochondrial OS=Mus musculus GN=Iscu PE=1 SV=1	xtr:394688/1e-76/iscu, isu2, nifu, nifun; iron-sulfur cluster assembly enzyme; K04488 nitrogen fixation protein NifU and related proteins	RC0729/1e-69/---	NA
CUFF48.552.1	1311	3.41	26.66	1.38426	0.000635275	0.0143908	Up	NA	sp|Q75JC9|Y8484_DICDI/5e-07/Uncharacterized protein DDB_G0271670 OS=Dictyostelium discoideum GN=DDB_G0271670 PE=3 SV=1	NA	NA	NA
Btabaci_GLEAN_10025639	2754	858.26	2067.64	1.37842	3.97e-13	3.22e-10	Up	gi|646698089|gb|KDR09436.1|/3.38937e-164/Calcium-independent phospholipase A2-gamma [Zootermopsis nevadensis]	sp|Q8K1N1|PLPL8_MOUSE/8e-109/Calcium-independent phospholipase A2-gamma OS=Mus musculus GN=Pnpla8 PE=1 SV=1	hst:105184532/2e-160/calcium-independent phospholipase A2-gamma-like; K16815 calcium-independent phospholipase A2-gamma	VC0178/4e-15/---	NA
Btabaci_GLEAN_10026475	2760	22.41	62.45	1.37579	1.64e-05	0.000929692	Up	gi|646658359|gb|KDQ84117.1|/0/Coiled-coil domain-containing protein 132 [Zootermopsis nevadensis]	sp|F1LSG8|VPS50_RAT/0.0/Syndetin OS=Rattus norvegicus GN=Vps50 PE=1 SV=1	tca:661815/1e-09/vacuolar protein sorting-associated protein 54; K17600 vacuolar protein sorting-associated protein 54	NA	NA
Btabaci_GLEAN_10022132	1945	26.24	69.09	1.37281	2.23e-06	0.000186109	Up	gi|936701459|ref|XP_014228694.1|/2.02382e-97/PREDICTED: uncharacterized protein LOC106653676 [Trichogramma pretiosum]	NA	NA	NA	NA
Btabaci_GLEAN_10025634	2085	339.49	824.07	1.36768	9.79e-10	3.03e-07	Up	gi|646723788|gb|KDR24282.1|/0/Serine hydroxymethyltransferase, cytosolic [Zootermopsis nevadensis]	sp|P50431|GLYC_MOUSE/0.0/Serine hydroxymethyltransferase, cytosolic OS=Mus musculus GN=Shmt1 PE=1 SV=3	aga:AgaP_AGAP001065/0.0/AGAP001065-PE; K00600 glycine hydroxymethyltransferase [EC:2.1.2.1]	YLR058c/1e-178/---	NA
Btabaci_GLEAN_10024300	2120	4.67	27.61	1.36599	0.00074955	0.0161423	Up	gi|646711129|gb|KDR16428.1|/1.5858e-117/Lipase 3 [Zootermopsis nevadensis]	sp|O46107|LIP1_DROME/4e-94/Lipase 1 OS=Drosophila melanogaster GN=Lip1 PE=2 SV=2	tca:661792/6e-114/lipase 3; K01052 lysosomal acid lipase/cholesteryl ester hydrolase [EC:3.1.1.13]	SPBC16A3.12c/1e-38/---	NA
Btabaci_GLEAN_10012412	1323	163.69	396.61	1.36243	2.8e-09	6.81e-07	Up	gi|242003124|ref|XP_002422618.1|/1.16431e-125/aminomethyltransferase,putative [Pediculus humanus corporis] &gt;gi|212505419|gb|EEB09880.1| aminomethyltransferase,putative [Pediculus humanus corporis]	sp|P48728|GCST_HUMAN/3e-107/Aminomethyltransferase, mitochondrial OS=Homo sapiens GN=AMT PE=1 SV=1	phu:Phum_PHUM003220/6e-126/aminomethyltransferase,putative (EC:2.1.2.10); K00605 aminomethyltransferase [EC:2.1.2.10]	SPAC31G5.14/4e-83/---	molecular_function:GO:0016740//transferase activity;
Btabaci_GLEAN_10021004	1636	31.35	96.52	1.36154	0.000136139	0.00476648	Up	gi|646709470|gb|KDR15308.1|/0/S-adenosyl-L-methionine-dependent methyltransferase ftsjd2 [Zootermopsis nevadensis]	sp|Q6GQ76|CMTR1_XENLA/4e-180/Cap-specific mRNA (nucleoside-2'-O-)-methyltransferase 1 OS=Xenopus laevis GN=cmtr1 PE=2 SV=1	nvi:100123042/0.0/cap-specific mRNA (nucleoside-2'-O-)-methyltransferase 1; K14589 cap1 methyltransferase [EC:2.1.1.57]	all0283_3/5e-09/---	NA
Btabaci_GLEAN_10014180	909	25.58	67.65	1.35441	1.01e-05	0.000634894	Up	gi|91078434|ref|XP_974803.1|/1.08287e-27/PREDICTED: uncharacterized protein LOC663674 isoform X1 [Tribolium castaneum] &gt;gi|270003869|gb|EFA00317.1| hypothetical protein TcasGA2_TC003155 [Tribolium castaneum]	NA	lgi:LOTGIDRAFT_235312/7e-06/hypothetical protein; K15517 glycine N-phenylacetyltransferase [EC:2.3.1.192]	NA	NA
Btabaci_GLEAN_10014168	909	25.58	67.65	1.35441	1.01e-05	0.000634894	Up	gi|91078434|ref|XP_974803.1|/1.08287e-27/PREDICTED: uncharacterized protein LOC663674 isoform X1 [Tribolium castaneum] &gt;gi|270003869|gb|EFA00317.1| hypothetical protein TcasGA2_TC003155 [Tribolium castaneum]	NA	lgi:LOTGIDRAFT_235312/7e-06/hypothetical protein; K15517 glycine N-phenylacetyltransferase [EC:2.3.1.192]	NA	NA
Btabaci_GLEAN_10017404	5444	64.7	181.46	1.34284	2.44e-05	0.00126585	Up	gi|193702187|ref|XP_001942534.1|/0/PREDICTED: MFS-type transporter SLC18B1-like [Acyrthosiphon pisum]	sp|Q6NT16|S18B1_HUMAN/6e-81/MFS-type transporter SLC18B1 OS=Homo sapiens GN=SLC18B1 PE=1 SV=1	hro:HELRODRAFT_87607/6e-22/hypothetical protein; K08155 MFS transporter, DHA1 family, solute carrier family 18 (vesicular amine transporter), member 1/2	MJ1560/9e-19/---	cellular_component:GO:0016020//membrane;
Btabaci_GLEAN_10002845	807	4.98	31.52	1.34152	0.000935395	0.0188848	Up	gi|987908438|ref|XP_015429798.1|/2.77758e-32/PREDICTED: uncharacterized protein LOC107186450 [Dufourea novaeangliae]	NA	NA	NA	NA
Btabaci_GLEAN_10018209	762	240.38	573	1.33783	9.61e-10	3.03e-07	Up	gi|668457481|gb|KFB45497.1|/4.82712e-61/60S ribosomal protein L13a [Anopheles sinensis]	sp|Q9VNE9|RL13A_DROME/2e-61/60S ribosomal protein L13a OS=Drosophila melanogaster GN=RpL13A PE=1 SV=1	dpe:Dper_GL24509/6e-61/GL24509 gene product from transcript GL24509-RA; K02872 large subunit ribosomal protein L13Ae	SPAC23A1.11/5e-54/---	cellular_component:GO:0030529//intracellular ribonucleoprotein complex;
Btabaci_GLEAN_10011457	1485	27.06	67.93	1.33683	1e-06	0.000100209	Up	gi|805818585|ref|XP_012149450.1|/1.04994e-10/PREDICTED: uncharacterized serine-rich protein C215.13-like [Megachile rotundata]	sp|Q17RH7|TPRXL_HUMAN/2e-12/Putative protein TPRXL OS=Homo sapiens GN=TPRXL PE=5 SV=2	rro:104678567/2e-08/MUC7; mucin 7, secreted; K13909 mucin-7	NA	NA
Btabaci_GLEAN_10023386	2665	6.8	26.12	1.33654	0.000560757	0.0133229	Up	gi|926619488|ref|XP_013774996.1|/1.83416e-107/PREDICTED: nudC domain-containing protein 1-like isoform X2 [Limulus polyphemus]	sp|Q96RS6|NUDC1_HUMAN/1e-84/NudC domain-containing protein 1 OS=Homo sapiens GN=NUDCD1 PE=1 SV=2	NA	NA	NA
Btabaci_GLEAN_10017782	2082	269.63	758.55	1.33367	2.41e-05	0.00125294	Up	gi|636630780|gb|AIA09350.1|/0/alpha-glucosidase family 31, partial [Periplaneta americana]	sp|Q6NSJ0|K1161_HUMAN/2e-125/Uncharacterized family 31 glucosidase KIAA1161 OS=Homo sapiens GN=KIAA1161 PE=1 SV=2	dme:Dmel_CG11909/0.0/tobi; target of brain insulin (EC:3.2.1.20); K01187 alpha-glucosidase [EC:3.2.1.20]	TM0308/3e-29/---	NA
Btabaci_GLEAN_10017139	1865	147.32	344.45	1.33362	6.27e-11	2.97e-08	Up	gi|998506130|ref|XP_015513319.1|/9.84103e-125/PREDICTED: sodium/potassium/calcium exchanger 4-like [Neodiprion lecontei]	sp|Q49SH1|NCKX5_DANRE/2e-80/Sodium/potassium/calcium exchanger 5 OS=Danio rerio GN=slc24a5 PE=2 SV=1	cmk:103185392/5e-89/slc24a4; solute carrier family 24 (sodium/potassium/calcium exchanger), member 4; K13752 solute carrier family 24 (sodium/potassium/calcium exchanger), member 4	MA2008/1e-17/---	NA
Btabaci_GLEAN_10024395	1271	2280.61	5305.99	1.33259	1.6e-07	2.21e-05	Up	NA	NA	ptg:102965171/9e-10/ACAN; aggrecan; K05695 receptor-type tyrosine-protein phosphatase F [EC:3.1.3.48]; K06792 aggrecan 1	NA	NA
Btabaci_GLEAN_10010943	2457	17.1	47.71	1.33175	5.01e-05	0.00221165	Up	gi|646700390|gb|KDR10551.1|/3.66375e-124/Activating signal cointegrator 1 [Zootermopsis nevadensis]	sp|Q15650|TRIP4_HUMAN/6e-104/Activating signal cointegrator 1 OS=Homo sapiens GN=TRIP4 PE=1 SV=4	pbi:103050075/4e-07/AFF4; AF4/FMR2 family, member 4; K15185 AF4/FMR2 family member 4	NA	NA
Btabaci_GLEAN_10020226	4147	197.5	470.53	1.32714	2.01e-09	5.61e-07	Up	gi|646711115|gb|KDR16414.1|/0/Phosphoribosylformylglycinamidine synthase [Zootermopsis nevadensis]	sp|Q5SUR0|PUR4_MOUSE/0.0/Phosphoribosylformylglycinamidine synthase OS=Mus musculus GN=Pfas PE=1 SV=1	ame:552657/0.0/ade2, GB15524; phosphoribosylformylglycinamidine synthase; K01952 phosphoribosylformylglycinamidine synthase [EC:6.3.5.3]	NMA0445_1/5e-146/---	NA
Btabaci_GLEAN_10020337	2270	96.75	227.94	1.32533	1.31e-07	1.87e-05	Up	gi|939267195|ref|XP_014253706.1|/1.19736e-111/PREDICTED: zinc finger C4H2 domain-containing protein isoform X2 [Cimex lectularius]	sp|Q68FG0|ZC4H2_MOUSE/1e-67/Zinc finger C4H2 domain-containing protein OS=Mus musculus GN=Zc4h2 PE=2 SV=1	hsa:55740/3e-06/ENAH, ENA, MENA, NDPP1; enabled homolog (Drosophila); K05746 enabled	NA	NA
CUFF13.374.1	633	788.18	1826.61	1.32365	2.35e-09	6.36e-07	Up	NA	NA	NA	NA	NA
Btabaci_GLEAN_10002519	644	115.14	264.97	1.31919	1.77e-09	5.11e-07	Up	gi|641677073|ref|XP_008187640.1|/1.90922e-71/PREDICTED: ribosomal protein L13-like isoform X1 [Acyrthosiphon pisum]	sp|Q962U1|RL13_SPOFR/2e-64/60S ribosomal protein L13 OS=Spodoptera frugiperda GN=RpL13 PE=2 SV=1	api:100165315/1e-71/ribosomal protein L13-like; K02873 large subunit ribosomal protein L13e	SPAC664.05/2e-34/---	cellular_component:GO:0005622//intracellular;
Btabaci_GLEAN_10024332	1499	54.23	133.56	1.31809	2.22e-06	0.000186109	Up	gi|158296890|ref|XP_555219.3|/0/AGAP008244-PA [Anopheles gambiae str. PEST] &gt;gi|157014929|gb|EAL39610.3| AGAP008244-PA [Anopheles gambiae str. PEST]	sp|E2RYF6|MUC22_HUMAN/3e-138/Mucin-22 OS=Homo sapiens GN=MUC22 PE=1 SV=2	chx:102187474/1e-147/mucin-5B-like; K13908 mucin-5B	CC1007/3e-28/---	NA
Btabaci_GLEAN_10021148	693	295.6	688.93	1.31522	1.31e-07	1.87e-05	Up	gi|506969059|gb|AGM32873.1|/2.15134e-46/ADP-sugar pyrophosphatase-like protein [Coptotermes formosanus]	sp|Q6AY63|NUDT5_RAT/4e-34/ADP-sugar pyrophosphatase OS=Rattus norvegicus GN=Nudt5 PE=2 SV=1	xla:432263/4e-40/nudt5; nudix (nucleoside diphosphate linked moiety X)-type motif 5 (EC:3.6.1.13); K13987 ADP-sugar pyrophosphatase / 8-oxo-dGDP phosphatase [EC:3.6.1.13 3.6.1.58 3.6.1.-]	SPBP35G2.12/9e-22/---	NA
Btabaci_GLEAN_10019565	1194	4.54	21.82	1.31446	0.00111914	0.0213728	Up	gi|662220362|ref|XP_008484313.1|/1.99038e-175/PREDICTED: chromatin assembly factor 1 subunit B-like, partial [Diaphorina citri]	sp|Q13112|CAF1B_HUMAN/5e-133/Chromatin assembly factor 1 subunit B OS=Homo sapiens GN=CHAF1B PE=1 SV=1	ame:551918/1e-160/Caf1-105, GB17031; Caf1-105 protein; K10751 chromatin assembly factor 1 subunit B	YBL008w/2e-38/---	NA
Btabaci_GLEAN_10003963	3189	154.79	381.13	1.31162	1.29e-06	0.000119418	Up	gi|642940039|ref|XP_008201045.1|/6.79726e-21/PREDICTED: uncharacterized protein LOC103315070 [Tribolium castaneum]	sp|P98088|MUC5A_HUMAN/3e-08/Mucin-5AC OS=Homo sapiens GN=MUC5AC PE=1 SV=4	oaa:100075123/4e-10/SRRM2; serine/arginine repetitive matrix 2; K13172 serine/arginine repetitive matrix protein 2	NA	NA
Btabaci_GLEAN_10020272	2649	361.56	826.45	1.30898	6.72e-10	2.24e-07	Up	NA	NA	NA	NA	NA
CUFF77.355.1	687	5	21.75	1.30469	0.00110993	0.0212777	Up	NA	NA	NA	NA	NA
Btabaci_GLEAN_10019983	1261	7.47	22.81	1.30023	0.000359795	0.00980656	Up	gi|646701272|gb|KDR11077.1|/3.04179e-99/hypothetical protein L798_14662 [Zootermopsis nevadensis]	sp|Q91WD4|CG025_MOUSE/1e-74/UPF0415 protein C7orf25 homolog OS=Mus musculus PE=2 SV=1	smm:Smp_140210/3e-07/adapter-related protein complex 3 beta subunit; K12397 AP-3 complex subunit beta	NA	NA
Btabaci_GLEAN_10006912	1674	0	18.28	1.29715	0.000611013	0.014175	Up	gi|568255507|gb|ETN64268.1|/0/succinyl-coa:3-ketoacid-coenzyme a transferase [Anopheles darlingi]	sp|Q9D0K2|SCOT1_MOUSE/0.0/Succinyl-CoA:3-ketoacid coenzyme A transferase 1, mitochondrial OS=Mus musculus GN=Oxct1 PE=1 SV=1	aga:AgaP_AGAP006096/0.0/AGAP006096-PA; K01027 3-oxoacid CoA-transferase [EC:2.8.3.5]	Rv2504c/4e-90/---	biological_process:GO:0046952//ketone body catabolic process;cellular_component:GO:0005739//mitochondrion;molecular_function:GO:0008260//3-oxoacid CoA-transferase activity;
Btabaci_GLEAN_10012320	1221	6.92	20.85	1.29427	0.000475277	0.0118889	Up	gi|662199527|ref|XP_008472929.1|/2.60667e-24/PREDICTED: UDP-glucuronosyltransferase 2B7-like [Diaphorina citri]	sp|P16662|UD2B7_HUMAN/4e-10/UDP-glucuronosyltransferase 2B7 OS=Homo sapiens GN=UGT2B7 PE=1 SV=1	bmor:100862841/3e-19/UGT33D7; UDP-glycosyltransferase UGT33D7; K00699 glucuronosyltransferase [EC:2.4.1.17]	NA	NA
Btabaci_GLEAN_10014253	4413	483.8	1086.33	1.29313	6.92e-11	3.14e-08	Up	gi|646707281|gb|KDR14124.1|/0/PHD finger protein 14 [Zootermopsis nevadensis]	sp|P31939|PUR9_HUMAN/0.0/Bifunctional purine biosynthesis protein PURH OS=Homo sapiens GN=ATIC PE=1 SV=3	nvi:100116524/0.0/Atic; bifunctional purine biosynthesis protein PURH; K00602 phosphoribosylaminoimidazolecarboxamide formyltransferase / IMP cyclohydrolase [EC:2.1.2.3 3.5.4.10]	YLR028c/0.0/---	NA
CUFF80.421.1	315	102.82	236.9	1.29172	1.48e-07	2.09e-05	Up	gi|31340370|sp|Q9NB33.3|RL44_OCHTR/5.42174e-67/RecName: Full=60S ribosomal protein L44 &gt;gi|9438110|gb|AAF87576.1|AF271208_1 putative large subunit ribosomal protein rpL44 [Ochlerotatus triseriatus]	sp|Q9NB33|RL44_OCHTR/2e-68/60S ribosomal protein L44 OS=Ochlerotatus triseriatus GN=RpL44 PE=3 SV=3	api:100159536/4e-67/ribosomal protein L44e-like; K02929 large subunit ribosomal protein L44e	SPAC15E1.03/2e-51/---	biological_process:GO:0006412//translation;cellular_component:GO:0005840//ribosome;GO:0016021//integral component of membrane;molecular_function:GO:0003735//structural constituent of ribosome;
Btabaci_GLEAN_10011479	641	1.57	13.85	1.29031	0.00135378	0.0243064	Up	gi|158299558|ref|XP_319656.4|/4.78716e-39/AGAP008909-PA [Anopheles gambiae str. PEST] &gt;gi|157013575|gb|EAA14862.4| AGAP008909-PA [Anopheles gambiae str. PEST]	sp|P31729|OV16_ONCVO/8e-32/OV-16 antigen OS=Onchocerca volvulus GN=OV16 PE=2 SV=2	dan:Dana_GF15180/7e-30/GF15180 gene product from transcript GF15180-RA; K17439 large subunit ribosomal protein L35	NA	NA
Btabaci_GLEAN_10023159	1473	18.28	56.46	1.28916	0.00045996	0.0116253	Up	gi|675365677|gb|KFM58579.1|/1.41761e-127/Lipoamide acyltransferase component of branched-chain alpha-keto acid dehydrogenase complex, mitochondrial, partial [Stegodyphus mimosarum]	sp|P11181|ODB2_BOVIN/2e-131/Lipoamide acyltransferase component of branched-chain alpha-keto acid dehydrogenase complex, mitochondrial OS=Bos taurus GN=DBT PE=1 SV=2	gfr:102042296/2e-133/DBT; dihydrolipoamide branched chain transacylase E2; K09699 2-oxoisovalerate dehydrogenase E2 component (dihydrolipoyl transacylase) [EC:2.3.1.168]	BH2653/6e-78/---	NA
Btabaci_GLEAN_10004144	2152	77.16	181.59	1.28883	2.37e-07	3.02e-05	Up	gi|646721980|gb|KDR23124.1|/4.09422e-89/Farnesyl pyrophosphate synthetase [Zootermopsis nevadensis]	sp|P05369|FPPS_RAT/6e-60/Farnesyl pyrophosphate synthase OS=Rattus norvegicus GN=Fdps PE=2 SV=2	nvi:100120871/2e-87/farnesyl pyrophosphate synthase; K00787 farnesyl diphosphate synthase [EC:2.5.1.1 2.5.1.10]	YJL167w/8e-46/---	NA
CUFF76.319.2	1938	2.38	14.47	1.28823	0.0014804	0.0258783	Up	gi|1008443945|ref|XP_015836753.1|/8.26586e-18/PREDICTED: uncharacterized protein LOC107398159 [Tribolium castaneum]	NA	NA	NA	NA
Btabaci_GLEAN_10012844	1659	4.2	15.39	1.28035	0.0010983	0.0211168	Up	gi|347365176|gb|AEO89448.1|/3.80549e-49/sucrase [Nilaparvata lugens]	sp|O16099|MAL2_DROVI/5e-32/Maltase 2 OS=Drosophila virilis GN=Mal-B2 PE=3 SV=2	dpo:Dpse_GA13362/6e-36/Dpse_Mal-B2; Maltase B2; K01187 alpha-glucosidase [EC:3.2.1.20]	DR1375/1e-20/---	NA
Btabaci_GLEAN_10019413	913	3.43	13.92	1.27564	0.00140404	0.0249664	Up	gi|1004394714|gb|EFA13315.2|/1.38212e-35/Putative 115 kDa protein in type-1 retrotransposable element R1DM-like Protein [Tribolium castaneum]	sp|P54185|OBA5_DROME/6e-11/Putative odorant-binding protein A5 OS=Drosophila melanogaster GN=a5 PE=2 SV=2	dpe:Dper_GL15466/8e-17/GL15466 gene product from transcript GL15466-RA; K14946 RNA binding protein fox-1	NA	NA
Btabaci_GLEAN_10026418	3135	31.06	72.78	1.27108	3.4e-06	0.000268097	Up	gi|328701458|ref|XP_003241607.1|/7.65828e-25/PREDICTED: mitotic spindle assembly checkpoint protein MAD2B isoform X1 [Acyrthosiphon pisum]	NA	api:100160515/3e-23/mitotic spindle assembly checkpoint protein MAD2B; K13728 mitotic spindle assembly checkpoint protein MAD2B	NA	NA
Btabaci_GLEAN_10015694	3828	619.82	1370.49	1.26871	3.09e-11	1.64e-08	Up	gi|759076070|ref|XP_011347759.1|/0/PREDICTED: ribose-phosphate pyrophosphokinase 1 isoform X2 [Cerapachys biroi]	sp|P60892|PRPS1_RAT/0.0/Ribose-phosphate pyrophosphokinase 1 OS=Rattus norvegicus GN=Prps1 PE=1 SV=2	phu:Phum_PHUM581640/0.0/Ribose-phosphate pyrophosphokinase I, putative (EC:2.7.6.1); K00948 ribose-phosphate pyrophosphokinase [EC:2.7.6.1]	SPCC1620.06c/7e-130/---	NA
Btabaci_GLEAN_10005070	3263	264.69	574.56	1.26374	3.13e-10	1.16e-07	Up	gi|998505296|ref|XP_015512852.1|/0/PREDICTED: C-1-tetrahydrofolate synthase, cytoplasmic isoform X2 [Neodiprion lecontei]	sp|O96553|C1TC_DROME/0.0/C-1-tetrahydrofolate synthase, cytoplasmic OS=Drosophila melanogaster GN=pug PE=2 SV=4	ame:550749/0.0/pug, GB13160; c-1-tetrahydrofolate synthase, cytoplasmic; K00288 methylenetetrahydrofolate dehydrogenase (NADP+) / methenyltetrahydrofolate cyclohydrolase / formyltetrahydrofolate synthetase [EC:1.5.1.5 3.5.4.9 6.3.4.3]	SPBC839.16_2/0.0/---	NA
Btabaci_GLEAN_10014982	2462	128.36	343.98	1.26365	0.000176819	0.00581488	Up	gi|193690595|ref|XP_001949004.1|/6.32425e-133/PREDICTED: ornithine aminotransferase, mitochondrial [Acyrthosiphon pisum] &gt;gi|328701507|ref|XP_003241622.1| PREDICTED: ornithine aminotransferase, mitochondrial [Acyrthosiphon pisum]	sp|Q9VW26|OAT_DROME/1e-122/Ornithine aminotransferase, mitochondrial OS=Drosophila melanogaster GN=Oat PE=2 SV=1	api:100168809/3e-133/ornithine aminotransferase, mitochondrial; K00819 ornithine--oxo-acid transaminase [EC:2.6.1.13]	SPBC21C3.08c/5e-91/---	molecular_function:GO:0003824//catalytic activity;
Btabaci_GLEAN_10007744	6696	10.03	72.93	1.26036	0.00176841	0.0291925	Up	gi|968078025|ref|XP_015033347.1|/9.73982e-38/uncharacterized protein Dwil_GK12565, partial [Drosophila willistoni] &gt;gi|946583552|gb|KRF98927.1| uncharacterized protein Dwil_GK12565, partial [Drosophila willistoni]	sp|E2RYF6|MUC22_HUMAN/1e-40/Mucin-22 OS=Homo sapiens GN=MUC22 PE=1 SV=2	nvi:100120806/6e-27/mucin-19-like; K17582 antigen KI-67	NA	NA
Btabaci_GLEAN_10025460	3273	548.84	1352.41	1.25685	1.66e-05	0.000937442	Up	gi|383857805|ref|XP_003704394.1|/0/PREDICTED: diacylglycerol O-acyltransferase 1 isoform X2 [Megachile rotundata]	sp|Q9ERM3|DGAT1_RAT/2e-119/Diacylglycerol O-acyltransferase 1 OS=Rattus norvegicus GN=Dgat1 PE=2 SV=1	nvi:100116518/0.0/diacylglycerol O-acyltransferase 1; K11155 diacylglycerol O-acyltransferase 1 [EC:2.3.1.20 2.3.1.75 2.3.1.76]	ECU10g0300/4e-41/---	NA
CUFF78.379.1	306	0.52	8.83	1.25458	0.00140365	0.0249664	Up	NA	NA	NA	NA	NA
Btabaci_GLEAN_10005589	2358	10.26	28.25	1.24943	0.000287553	0.00833073	Up	gi|383863659|ref|XP_003707297.1|/7.44182e-79/PREDICTED: cysteine-rich protein 2-binding protein [Megachile rotundata]	sp|Q9H8E8|CSR2B_HUMAN/6e-66/Cysteine-rich protein 2-binding protein OS=Homo sapiens GN=CSRP2BP PE=1 SV=3	ola:101162815/2e-69/csrp2bp; CSRP2 binding protein; K18188 protein PET117	NA	NA
Btabaci_GLEAN_10017686	2309	361.78	982.33	1.24658	0.00026819	0.00789053	Up	gi|1000202584|gb|KXJ74659.1|/0/hypothetical protein RP20_CCG013173 [Aedes albopictus]	sp|O16099|MAL2_DROVI/2e-167/Maltase 2 OS=Drosophila virilis GN=Mal-B2 PE=3 SV=2	dse:Dsec_GM26624/0.0/GM26624 gene product from transcript GM26624-RA; K01187 alpha-glucosidase [EC:3.2.1.20]	DR1375/9e-109/---	NA
Btabaci_GLEAN_10003095	1636	95.61	223.34	1.2345	6e-06	0.000410731	Up	gi|646711577|gb|KDR16692.1|/2.04286e-110/WD repeat-containing protein 89 [Zootermopsis nevadensis]	sp|Q5RBZ3|WDR89_PONAB/2e-42/WD repeat-containing protein 89 OS=Pongo abelii GN=WDR89 PE=2 SV=1	nve:NEMVE_v1g162437/3e-10/hypothetical protein ; K16482 centriolar protein POC1	YAR003w/6e-07/---	NA
Btabaci_GLEAN_10005058	1941	162.89	387.31	1.22626	6.95e-05	0.00281221	Up	gi|308097853|gb|ADO14473.1|/0/hsp70 [Bemisia tabaci]	sp|O97125|HSP68_DROME/0.0/Heat shock protein 68 OS=Drosophila melanogaster GN=Hsp68 PE=1 SV=1	bmor:733093/0.0/Hsp-70; heat shock protein 70 A1; K03283 heat shock 70kDa protein 1/8; K06758 L1 cell adhesion molecule like protein	YAL005c/0.0/---	NA
Btabaci_GLEAN_10021703	2596	21.55	55.7	1.22402	0.000334803	0.00928889	Up	gi|646711259|gb|KDR16494.1|/1.72067e-139/Protein phosphatase methylesterase 1 [Zootermopsis nevadensis]	sp|Q58DN4|PPME1_BOVIN/1e-122/Protein phosphatase methylesterase 1 OS=Bos taurus GN=PPME1 PE=2 SV=3	phu:Phum_PHUM491370/3e-125/protein phosphatase methylesterase, putative; K13617 protein phosphatase methylesterase 1 [EC:3.1.1.89]	SPBP4H10.17c/3e-60/---	molecular_function:GO:0003824//catalytic activity;
Btabaci_GLEAN_10024902	393	104.94	224.59	1.22278	1.26e-06	0.000118546	Up	gi|17975567|ref|NP_524709.1|/2.49816e-82/ribosomal protein S15Aa, isoform D [Drosophila melanogaster] &gt;gi|24641743|ref|NP_727690.1| ribosomal protein S15Aa, isoform A [Drosophila melanogaster] &gt;gi|24641747|ref|NP_727692.1| ribosomal protein S15Aa, isoform C [Drosophila melanogaster] &gt;gi|24641750|ref|NP_727693.1| ribosomal protein S15Aa, isoform E [Drosophila melanogaster] &gt;gi|28136080…	sp|Q6XIM8|RS15A_DROYA/1e-83/40S ribosomal protein S15a OS=Drosophila yakuba GN=RpS15Aa PE=2 SV=3	mde:101887467/1e-82/40S ribosomal protein S15Aa; K02957 small subunit ribosomal protein S15Ae	YJL190c/1e-65/---	biological_process:GO:0002181//cytoplasmic translation;cellular_component:GO:0022627//cytosolic small ribosomal subunit;molecular_function:GO:0003735//structural constituent of ribosome;
Btabaci_GLEAN_10010049	1621	6.85	25.72	1.22124	0.00209731	0.0327176	Up	NA	NA	NA	NA	NA
Btabaci_GLEAN_10015728	2832	368.9	842.67	1.217	8.09e-07	8.36e-05	Up	gi|910328365|ref|XP_013167397.1|/0/PREDICTED: protein unc-45 homolog B [Papilio xuthus]	sp|Q6DGE9|UN45B_DANRE/0.0/Protein unc-45 homolog B OS=Danio rerio GN=unc45b PE=1 SV=2	pss:102450034/9e-14/STIP1; stress-induced-phosphoprotein 1; K09553 stress-induced-phosphoprotein 1	YBR155w/8e-09/---	NA
Btabaci_GLEAN_10016113	1364	3.64	16.04	1.2136	0.00264519	0.0385135	Up	NA	sp|Q8MP30|Y7791_DICDI/2e-06/Uncharacterized histidine-rich protein DDB_G0274557 OS=Dictyostelium discoideum GN=DDB_G0274557 PE=3 SV=1	cjc:100400015/9e-07/HNRNPUL1; heterogeneous nuclear ribonucleoprotein U-like 1; K15047 heterogeneous nuclear ribonucleoprotein U-like protein 1	NA	NA
Btabaci_GLEAN_10026838	1644	44.38	168.95	1.21344	0.00229988	0.0349808	Up	gi|662201242|ref|XP_008473869.1|/4.59425e-117/PREDICTED: facilitated trehalose transporter Tret1-like [Diaphorina citri]	sp|A9ZSY2|TRET1_APILI/8e-59/Facilitated trehalose transporter Tret1 OS=Apis mellifera ligustica GN=Tret1 PE=1 SV=1	cfo:105249245/3e-59/facilitated trehalose transporter Tret1-like; K14258 facilitated trehalose transporter	Cgl0181/3e-32/---	NA
Btabaci_GLEAN_10004908	3107	33.5	86.3	1.21007	0.000298144	0.0085503	Up	gi|1000748190|ref|XP_015596880.1|/1.83181e-139/PREDICTED: patatin-like phospholipase domain-containing protein 2 isoform X2 [Cephus cinctus]	sp|Q8BJ56|PLPL2_MOUSE/6e-78/Patatin-like phospholipase domain-containing protein 2 OS=Mus musculus GN=Pnpla2 PE=1 SV=1	crg:105328357/2e-95/patatin-like phospholipase domain-containing protein 2; K16816 patatin-like phospholipase domain-containing protein 2 [EC:3.1.1.3]	NA	NA
Btabaci_GLEAN_10025479	900	53.96	138.16	1.2067	0.00026326	0.00779087	Up	gi|662184435|ref|XP_008471798.1|/2.54674e-115/PREDICTED: solute carrier family 35 member B1 [Diaphorina citri]	sp|Q9VDD7|S35B1_DROME/9e-91/Solute carrier family 35 member B1 homolog OS=Drosophila melanogaster GN=meigo PE=2 SV=1	hst:105190155/5e-106/solute carrier family 35 member B1; K15275 solute carrier family 35 (UDP-galactose transporter), member B1	SPBC839.11c/1e-31/---	NA
Btabaci_GLEAN_10005248	1135	15.32	43.9	1.20643	0.00111166	0.0212777	Up	gi|1005939781|ref|XP_015784918.1|/3.59734e-26/PREDICTED: chromatin assembly factor 1 subunit A-like [Tetranychus urticae]	sp|Q55AX2|DOT1L_DICDI/3e-25/Histone-lysine N-methyltransferase, H3 lysine-79 specific OS=Dictyostelium discoideum GN=dotA PE=2 SV=2	phi:102112570/1e-23/CNGB1; cyclic nucleotide gated channel beta 1; K04952 cyclic nucleotide gated channel beta 1	aq_2032/9e-16/---	NA
Btabaci_GLEAN_10023324	506	397.5	857.68	1.20422	8.42e-07	8.59e-05	Up	gi|662188120|ref|XP_008487718.1|/5.62772e-70/PREDICTED: 40S ribosomal protein S25 isoform X1 [Diaphorina citri] &gt;gi|662188122|ref|XP_008487720.1| PREDICTED: 40S ribosomal protein S25 isoform X2 [Diaphorina citri] &gt;gi|110671462|gb|ABG81982.1| putative ribosomal protein S25 [Diaphorina citri]	sp|Q962Q5|RS25_SPOFR/9e-65/40S ribosomal protein S25 OS=Spodoptera frugiperda GN=RpS25 PE=3 SV=1	api:100144892/2e-68/Rps25-2; ribosomal protein S25 homolog 2; K02975 small subunit ribosomal protein S25e	YGR027c/2e-28/---	cellular_component:GO:0005840//ribosome;
Btabaci_GLEAN_10015675	6577	46079.5	108123	1.20051	3.8e-05	0.00180077	Up	gi|315307980|gb|ADU04393.1|/0/vitellogenin [Bemisia tabaci]	sp|Q16927|VIT1_AEDAE/0.0/Vitellogenin-A1 OS=Aedes aegypti GN=VGA1 PE=1 SV=2	hsa:4583/1e-176/MUC2, MLP, MUC-2, SMUC; mucin 2, oligomeric mucus/gel-forming; K10955 intestinal mucin-2	YPO2725/1e-18/---	NA
Btabaci_GLEAN_10007116	726	38.96	82.4	1.19792	1.19e-07	1.74e-05	Up	gi|1000726865|ref|XP_015586040.1|/2.79048e-102/PREDICTED: 6-phosphogluconolactonase [Cephus cinctus]	sp|P85971|6PGL_RAT/2e-72/6-phosphogluconolactonase OS=Rattus norvegicus GN=Pgls PE=1 SV=1	nvi:100119366/2e-94/6-phosphogluconolactonase; K01057 6-phosphogluconolactonase [EC:3.1.1.31]	SPCC16C4.10/7e-53/---	NA
Btabaci_GLEAN_10021682	1698	1.58	11.69	1.19677	0.00289596	0.0408949	Up	gi|1008447036|ref|XP_015837649.1|/2.31832e-12/PREDICTED: uncharacterized protein LOC103313685 isoform X3 [Tribolium castaneum]	NA	NA	NA	NA
Btabaci_GLEAN_10022685	1272	7.93	23.52	1.19651	0.00149402	0.0259965	Up	gi|646717980|gb|KDR20635.1|/6.72209e-148/JmjC domain-containing protein 4 [Zootermopsis nevadensis]	sp|Q5ZHV5|JMJD4_CHICK/4e-114/JmjC domain-containing protein 4 OS=Gallus gallus GN=JMJD4 PE=2 SV=1	smm:Smp_147870/7e-68/protein phosphatase 2C; K17500 integrin-linked kinase-associated serine/threonine phosphatase 2C [EC:3.1.3.16]	NA	NA
Btabaci_GLEAN_10006469	813	5.26	22.05	1.1951	0.00302084	0.0420081	Up	gi|939246968|ref|XP_014242915.1|/1.7439e-12/PREDICTED: DNA-directed RNA polymerases I, II, and III subunit RPABC3 [Cimex lectularius]	sp|Q923G2|RPAB3_MOUSE/4e-09/DNA-directed RNA polymerases I, II, and III subunit RPABC3 OS=Mus musculus GN=Polr2h PE=1 SV=3	phu:Phum_PHUM180020/6e-11/DNA-directed RNA polymerases I, II, and III 17.1 kDa polypeptide, putative; K03016 DNA-directed RNA polymerases I, II, and III subunit RPABC3	NA	NA
Btabaci_GLEAN_10017910	835	20.43	56.86	1.19412	0.000824931	0.0173505	Up	gi|242013517|ref|XP_002427451.1|/2.93665e-94/cytochrome P-450, putative [Pediculus humanus corporis] &gt;gi|212511837|gb|EEB14713.1| cytochrome P-450, putative [Pediculus humanus corporis]	sp|Q95078|CP18A_DROME/8e-79/Cytochrome P450 18a1 OS=Drosophila melanogaster GN=Cyp18a1 PE=2 SV=2	phu:Phum_PHUM319540/2e-94/cytochrome P-450, putative (EC:1.14.14.1); K14985 26-hydroxylase [EC:1.14.-.-]	alr1450/1e-16/---	biological_process:GO:0055114//oxidation-reduction process;cellular_component:GO:0016021//integral component of membrane;molecular_function:GO:0070330//aromatase activity;GO:0020037//heme binding;GO:0005506//iron ion binding;
Btabaci_GLEAN_10011171	1116	142.71	289.19	1.19044	4.81e-10	1.64e-07	Up	gi|56283929|ref|NP_523475.3|/2.6004e-09/salivary gland secretion 1 [Drosophila melanogaster] &gt;gi|55380421|gb|AAF50957.4| salivary gland secretion 1 [Drosophila melanogaster]	sp|P98088|MUC5A_HUMAN/4e-09/Mucin-5AC OS=Homo sapiens GN=MUC5AC PE=1 SV=4	fca:101096605/4e-10/MUC2; mucin 2, oligomeric mucus/gel-forming; K10955 intestinal mucin-2	YGR282c/4e-06/---	NA
Btabaci_GLEAN_10007123	972	12.52	31.85	1.1896	0.000583212	0.0137414	Up	gi|646711762|gb|KDR16815.1|/2.82712e-112/Retinol dehydrogenase 12 [Zootermopsis nevadensis]	sp|Q8N5I4|DHRSX_HUMAN/4e-54/Dehydrogenase/reductase SDR family member on chromosome X OS=Homo sapiens GN=DHRSX PE=2 SV=2	mze:101481846/8e-61/dehydrogenase/reductase SDR family member on chromosome X-like; K11170 dehydrogenase/reductase SDR family member X [EC:1.1.-.-]	MT0074/7e-37/---	NA
Btabaci_GLEAN_10027098	574	139.47	300.99	1.18775	1.05e-05	0.000655459	Up	gi|264667437|gb|ACY71304.1|/1.03773e-76/ribosomal protein S17 [Chrysomela tremula]	sp|P17704|RS17_DROME/4e-72/40S ribosomal protein S17 OS=Drosophila melanogaster GN=RpS17 PE=1 SV=2	cfo:105257496/2e-76/40S ribosomal protein S17; K02962 small subunit ribosomal protein S17e	SPBC839.05c/2e-53/---	biological_process:GO:0006412//translation;cellular_component:GO:0005840//ribosome;molecular_function:GO:0003735//structural constituent of ribosome;
Btabaci_GLEAN_10024692	1530	143.9	295.99	1.18765	1.29e-11	7.11e-09	Up	gi|339896251|gb|AEK21811.1|/0/cytochrome P450 [Bemisia tabaci]	sp|Q9V4U7|C6A14_DROME/4e-104/Probable cytochrome P450 6a14 OS=Drosophila melanogaster GN=Cyp6a14 PE=3 SV=2	api:100165972/1e-117/probable cytochrome P450 6a13; K14999 cytochrome P450, family 6 [EC:1.14.-.-]	BH0579/9e-31/---	NA
Btabaci_GLEAN_10023961	1484	32.14	77.64	1.18182	0.00051463	0.0125427	Up	gi|646707376|gb|KDR14173.1|/1.25991e-176/Geranylgeranyl transferase type-2 subunit beta [Zootermopsis nevadensis]	sp|P53612|PGTB2_MOUSE/1e-168/Geranylgeranyl transferase type-2 subunit beta OS=Mus musculus GN=Rabggtb PE=1 SV=2	dre:406386/1e-171/rabggtb, wu:fj12b07, zgc:56443; Rab geranylgeranyltransferase, beta subunit (EC:2.5.1.60); K05956 geranylgeranyl transferase type-2 subunit beta [EC:2.5.1.60]	YPR176c/3e-112/---	NA
Btabaci_GLEAN_10026908	3908	380.59	774.99	1.17942	5.25e-15	6.88e-12	Up	gi|939650851|ref|XP_014274569.1|/1.31802e-125/PREDICTED: pancreatic lipase-related protein 2-like [Halyomorpha halys]	sp|Q64424|LIPR2_MYOCO/1e-67/Pancreatic lipase-related protein 2 OS=Myocastor coypus GN=PNLIPRP2 PE=1 SV=1	cfo:105256647/5e-98/pancreatic lipase-related protein 2-like; K14073 pancreatic triacylglycerol lipase [EC:3.1.1.3]	NA	NA
Btabaci_GLEAN_10015341	1644	503.01	993.66	1.17773	7.81e-24	3.33e-20	Up	gi|665811985|ref|XP_008554487.1|/5.92567e-23/PREDICTED: centrosomal protein of 120 kDa-like [Microplitis demolitor]	sp|B1H2P5|CE120_XENTR/2e-15/Centrosomal protein of 120 kDa OS=Xenopus tropicalis GN=cep120 PE=2 SV=1	soc:105194524/4e-20/centrosomal protein of 120 kDa; K16459 centrosomal protein CEP120	NA	NA
Btabaci_GLEAN_10016579	2733	154.29	340.44	1.17734	5.23e-06	0.000372661	Up	gi|939690856|ref|XP_014289425.1|/1.75652e-12/PREDICTED: uncharacterized protein LOC106689129 isoform X3 [Halyomorpha halys]	sp|Q9NZW4|DSPP_HUMAN/1e-06/Dentin sialophosphoprotein OS=Homo sapiens GN=DSPP PE=1 SV=2	cin:100180711/6e-06/protein AF-9-like; K15187 YEATS domain-containing protein 1/3	NA	NA
Btabaci_GLEAN_10020629	1870	107.06	283.51	1.171	0.00117556	0.0220305	Up	gi|242021812|ref|XP_002431337.1|/3.8815e-164/phosphoserine aminotransferase, putative [Pediculus humanus corporis] &gt;gi|212516605|gb|EEB18599.1| phosphoserine aminotransferase, putative [Pediculus humanus corporis]	sp|Q9VAN0|SERC_DROME/8e-152/Probable phosphoserine aminotransferase OS=Drosophila melanogaster GN=CG11899 PE=2 SV=1	phu:Phum_PHUM522250/2e-164/phosphoserine aminotransferase, putative (EC:2.6.1.52); K00831 phosphoserine aminotransferase [EC:2.6.1.52]	PA3167/2e-116/---	biological_process:GO:0008652//cellular amino acid biosynthetic process;molecular_function:GO:0008483//transaminase activity;
Btabaci_GLEAN_10025971	462	14.8	33.64	1.16505	0.000247266	0.00749499	Up	gi|648215712|ref|NP_001280293.1|/3.51407e-54/39S ribosomal protein L23, mitochondrial [Acyrthosiphon pisum] &gt;gi|641648847|ref|XP_008183709.1| PREDICTED: 39S ribosomal protein L23, mitochondrial isoform X2 [Acyrthosiphon pisum] &gt;gi|239788444|dbj|BAH70904.1| ACYPI31744 [Acyrthosiphon pisum]	sp|Q5TUE9|RM23_ANOGA/2e-49/Probable 39S ribosomal protein L23, mitochondrial OS=Anopheles gambiae GN=mRpL23 PE=3 SV=1	api:103309610/2e-54/ACYPI31744; 39S ribosomal protein L23, mitochondrial; K02892 large subunit ribosomal protein L23	NA	cellular_component:GO:0005622//intracellular;
Btabaci_GLEAN_10006245	3159	469.7	948.07	1.1646	1.28e-10	5.32e-08	Up	gi|646701567|gb|KDR11229.1|/0/Lysosomal alpha-mannosidase [Zootermopsis nevadensis]	sp|Q29451|MA2B1_BOVIN/0.0/Lysosomal alpha-mannosidase OS=Bos taurus GN=MAN2B1 PE=1 SV=4	tca:657014/0.0/lysosomal alpha-mannosidase; K12311 lysosomal alpha-mannosidase [EC:3.2.1.24]	MT0676/5e-13/---	biological_process:GO:0008152//metabolic process;molecular_function:GO:0004553//hydrolase activity, hydrolyzing O-glycosyl compounds;GO:0005488//binding;
Btabaci_GLEAN_10024345	1602	27.95	89.99	1.1637	0.00276807	0.0397255	Up	gi|985418945|ref|XP_015374955.1|/3.10704e-108/PREDICTED: cyclin-A2 [Diuraphis noxia]	sp|P14785|CCNA_DROME/2e-90/G2/mitotic-specific cyclin-A OS=Drosophila melanogaster GN=CycA PE=1 SV=3	api:100160996/1e-107/cyclin-A2; K06627 cyclin A	SPAPB2B4.03/8e-41/---	NA
Btabaci_GLEAN_10004532	1446	6	17.86	1.16359	0.00236744	0.0355951	Up	gi|1000715616|ref|XP_015610416.1|/2.00291e-12/PREDICTED: uncharacterized protein LOC107275120 [Cephus cinctus]	NA	NA	NA	NA
Btabaci_GLEAN_10020627	1605	100.89	244.95	1.15467	0.000641948	0.0144651	Up	gi|242021812|ref|XP_002431337.1|/3.42823e-167/phosphoserine aminotransferase, putative [Pediculus humanus corporis] &gt;gi|212516605|gb|EEB18599.1| phosphoserine aminotransferase, putative [Pediculus humanus corporis]	sp|Q9VAN0|SERC_DROME/7e-155/Probable phosphoserine aminotransferase OS=Drosophila melanogaster GN=CG11899 PE=2 SV=1	phu:Phum_PHUM522250/2e-167/phosphoserine aminotransferase, putative (EC:2.6.1.52); K00831 phosphoserine aminotransferase [EC:2.6.1.52]	PA3167/1e-119/---	biological_process:GO:0008652//cellular amino acid biosynthetic process;molecular_function:GO:0008483//transaminase activity;
Btabaci_GLEAN_10010046	830	1410.21	3231.93	1.15416	0.000180385	0.00587544	Up	gi|780613911|ref|XP_011691231.1|/4.75965e-12/PREDICTED: uncharacterized protein DDB_G0271670-like isoform X2 [Wasmannia auropunctata]	sp|Q02817|MUC2_HUMAN/3e-13/Mucin-2 OS=Homo sapiens GN=MUC2 PE=1 SV=2	hsa:4583/3e-12/MUC2, MLP, MUC-2, SMUC; mucin 2, oligomeric mucus/gel-forming; K10955 intestinal mucin-2	NA	NA
Btabaci_GLEAN_10025538	1131	12.2	29.89	1.14487	0.000878321	0.018158	Up	gi|646713613|gb|KDR17904.1|/0/Actin, clone 403 [Zootermopsis nevadensis]	sp|P18603|ACT4_ARTSX/0.0/Actin, clone 403 OS=Artemia sp. PE=2 SV=1	nvi:100116604/0.0/Arp1; actin related protein 1; K05692 actin beta/gamma 1	SPBC32H8.12c/0.0/---	molecular_function:GO:0005524//ATP binding;
Btabaci_GLEAN_10019989	1897	664.25	1359.05	1.14297	2.35e-06	0.000194657	Up	gi|240849397|ref|NP_001155817.1|/2.78347e-75/40S ribosomal protein S16-like [Acyrthosiphon pisum] &gt;gi|985390658|ref|XP_015380000.1| PREDICTED: 40S ribosomal protein S16 [Diuraphis noxia] &gt;gi|239788307|dbj|BAH70842.1| ACYPI009856 [Acyrthosiphon pisum]	sp|Q9W237|RS16_DROME/9e-72/40S ribosomal protein S16 OS=Drosophila melanogaster GN=RpS16 PE=1 SV=1	api:100169216/1e-75/40S ribosomal protein S16-like; K02960 small subunit ribosomal protein S16e	SPBC18H10.14/2e-54/---	biological_process:GO:0006412//translation;cellular_component:GO:0005840//ribosome;molecular_function:GO:0003735//structural constituent of ribosome;
CUFF57.585.1	699	5.99	31.92	1.13973	0.00487143	0.0580314	*	gi|195502263|ref|XP_002098146.1|/3.50387e-57/uncharacterized protein Dyak_GE10210 [Drosophila yakuba] &gt;gi|194184247|gb|EDW97858.1| uncharacterized protein Dyak_GE10210 [Drosophila yakuba]	sp|P31729|OV16_ONCVO/1e-37/OV-16 antigen OS=Onchocerca volvulus GN=OV16 PE=2 SV=2	tsp:Tsp_02455/6e-39/putative dedicator of cytokinesis protein 5; K12367 dedicator of cytokinesis protein 2	YLR178c/1e-09/---	NA
CUFF25.154.1	468	34.83	84.9	1.13679	0.000982529	0.0194334	Up	gi|641670931|ref|XP_008185400.1|/3.3167e-64/PREDICTED: uncharacterized protein LOC100164577 isoform X1 [Acyrthosiphon pisum]	NA	dan:Dana_GF21222/2e-32/GF21222 gene product from transcript GF21222-RA; K07739 elongator complex protein 3 [EC:2.3.1.48]	NA	NA
Btabaci_GLEAN_10011889	4127	65.9	141.11	1.13644	1.62e-05	0.000924418	Up	gi|985392425|ref|XP_015363508.1|/1.16304e-98/PREDICTED: sodium-coupled neutral amino acid transporter 9-like [Diuraphis noxia] &gt;gi|985392427|ref|XP_015363509.1| PREDICTED: sodium-coupled neutral amino acid transporter 9-like [Diuraphis noxia]	sp|Q19425|S38A9_CAEEL/4e-78/Sodium-coupled neutral amino acid transporter 9 homolog OS=Caenorhabditis elegans GN=F13H10.3 PE=3 SV=2	api:100158916/2e-98/putative sodium-coupled neutral amino acid transporter 9; K14995 solute carrier family 38 (sodium-coupled neutral amino acid transporter), member 9	NA	NA
Btabaci_GLEAN_10011810	1029	188.63	408.44	1.12847	6.24e-05	0.00264516	Up	gi|985398598|ref|XP_015366877.1|/0/PREDICTED: fructose-1,6-bisphosphatase 1 isoform X2 [Diuraphis noxia]	sp|P00636|F16P1_PIG/3e-150/Fructose-1,6-bisphosphatase 1 OS=Sus scrofa GN=FBP1 PE=1 SV=4	api:100570401/0.0/fructose-1,6-bisphosphatase 1-like; K03841 fructose-1,6-bisphosphatase I [EC:3.1.3.11]	VC2544/2e-104/---	NA
Btabaci_GLEAN_10021338	1392	32.31	67.62	1.12683	1.48e-05	0.000864001	Up	gi|242012463|ref|XP_002426952.1|/2.10827e-127/lachesin precursor, putative [Pediculus humanus corporis] &gt;gi|212511181|gb|EEB14214.1| lachesin precursor, putative [Pediculus humanus corporis]	sp|Q26474|LACH_SCHAM/1e-127/Lachesin OS=Schistocerca americana GN=LAC PE=1 SV=1	lgi:LOTGIDRAFT_96129/2e-29/hypothetical protein; K06772 limbic system-associated membrane protein; K06773 opioid binding protein/cell adhesion molecule-like; K06774 neurotrimin	NA	biological_process:GO:0018108//peptidyl-tyrosine phosphorylation;GO:0007155//cell adhesion;GO:0007169//transmembrane receptor protein tyrosine kinase signaling pathway;cellular_component:GO:0031225//anchored component of membrane;GO:0016021//integral component of membrane;GO:0005886//plasma membrane;molecular_function:GO:0004714//transmembrane receptor protein tyrosine kinase activity;
Btabaci_GLEAN_10018334	523	509.91	1034.39	1.12415	5.95e-06	0.000408642	Up	gi|156546944|ref|XP_001605124.1|/3.43919e-68/PREDICTED: 40S ribosomal protein S12 isoform X2 [Nasonia vitripennis]	sp|P84175|RS12_CHICK/2e-55/40S ribosomal protein S12 OS=Gallus gallus GN=RPS12 PE=1 SV=2	nvi:100114141/2e-68/40S ribosomal protein S12; K02951 small subunit ribosomal protein S12e	SPCC962.04/6e-46/---	NA
Btabaci_GLEAN_10022982	3297	1832.29	3624.84	1.12173	4.88e-09	1.08e-06	Up	gi|537501292|emb|CDF66125.1|/0/phosphoenolpyruvate carboxykinase [Blattella germanica]	sp|P07379|PCKGC_RAT/0.0/Phosphoenolpyruvate carboxykinase, cytosolic [GTP] OS=Rattus norvegicus GN=Pck1 PE=1 SV=1	api:100160700/0.0/phosphoenolpyruvate carboxykinase [GTP]-like; K01596 phosphoenolpyruvate carboxykinase (GTP) [EC:4.1.1.32]	CPn0851/5e-161/---	biological_process:GO:0006094//gluconeogenesis;GO:0016310//phosphorylation;molecular_function:GO:0004613//phosphoenolpyruvate carboxykinase (GTP) activity;GO:0016301//kinase activity;GO:0005525//GTP binding;
Btabaci_GLEAN_10023014	2631	112.91	233.69	1.12151	8.79e-06	0.00056932	Up	gi|568254492|gb|ETN63453.1|/0/aldehyde dehydrogenase, mitochondrial [Anopheles darlingi]	sp|Q5RF00|ALDH2_PONAB/0.0/Aldehyde dehydrogenase, mitochondrial OS=Pongo abelii GN=ALDH2 PE=2 SV=1	aga:AgaP_AGAP003652/0.0/AGAP003652-PB; K00128 aldehyde dehydrogenase (NAD+) [EC:1.2.1.3]	BS_dhaS/3e-179/---	biological_process:GO:0055114//oxidation-reduction process;molecular_function:GO:0004029//aldehyde dehydrogenase (NAD) activity;
Btabaci_GLEAN_10008305	939	0.28	5.42	1.11846	0.00355313	0.046848	Up	gi|662199252|ref|XP_008472783.1|/1.25406e-166/PREDICTED: glucose dehydrogenase [FAD, quinone]-like [Diaphorina citri]	sp|P18173|DHGL_DROME/8e-50/Glucose dehydrogenase [FAD, quinone] OS=Drosophila melanogaster GN=Gld PE=3 SV=3	api:100169582/7e-162/glucose dehydrogenase [FAD, quinone]; K00108 choline dehydrogenase [EC:1.1.99.1]	mll1008/7e-51/---	NA
Btabaci_GLEAN_10025050	1296	666.52	1276.89	1.11799	9.44e-11	4.02e-08	Up	gi|646712432|gb|KDR17193.1|/1.28095e-44/ADP-sugar pyrophosphatase [Zootermopsis nevadensis]	sp|Q6AY63|NUDT5_RAT/1e-32/ADP-sugar pyrophosphatase OS=Rattus norvegicus GN=Nudt5 PE=2 SV=1	xla:432263/1e-38/nudt5; nudix (nucleoside diphosphate linked moiety X)-type motif 5 (EC:3.6.1.13); K13987 ADP-sugar pyrophosphatase / 8-oxo-dGDP phosphatase [EC:3.6.1.13 3.6.1.58 3.6.1.-]	SPBP35G2.12/1e-20/---	NA
Btabaci_GLEAN_10011105	639	285.06	553.33	1.10991	1.76e-08	3.37e-06	Up	gi|149689160|gb|ABR27933.1|/4.02739e-35/putative secreted salivary peptide precursor [Triatoma infestans]	NA	NA	NA	NA
Btabaci_GLEAN_10024946	1547	24.16	52.72	1.10738	0.000263431	0.00779087	Up	gi|817187185|ref|XP_012288126.1|/7.03264e-40/PREDICTED: peptidyl-tRNA hydrolase 2, mitochondrial [Orussus abietinus]	sp|Q3ZBL5|PTH2_BOVIN/2e-40/Peptidyl-tRNA hydrolase 2, mitochondrial OS=Bos taurus GN=PTRH2 PE=2 SV=1	xtr:549411/1e-40/ptrh2; peptidyl-tRNA hydrolase 2 (EC:3.1.1.29); K04794 peptidyl-tRNA hydrolase, PTH2 family [EC:3.1.1.29]	SPAC19A8.14/2e-31/---	NA
Btabaci_GLEAN_10021233	2166	30.92	232.41	1.10719	0.00505515	0.0591534	*	gi|642928069|ref|XP_968571.3|/0/PREDICTED: ornithine decarboxylase 1 [Tribolium castaneum] &gt;gi|642928071|ref|XP_008200143.1| PREDICTED: ornithine decarboxylase 1 [Tribolium castaneum]	sp|P00860|DCOR_MOUSE/6e-136/Ornithine decarboxylase OS=Mus musculus GN=Odc1 PE=1 SV=2	tca:656985/0.0/ornithine decarboxylase 1-like; K01581 ornithine decarboxylase [EC:4.1.1.17]	SPAC144.04c/9e-117/---	NA
CUFF77.31.1	684	3.39	12.1	1.10616	0.00606689	0.0667106	*	NA	NA	NA	NA	NA
Btabaci_GLEAN_10012370	1312	8.52	21.98	1.10497	0.00326418	0.0443424	Up	gi|646722338|gb|KDR23351.1|/7.84082e-46/Trimethyllysine dioxygenase, mitochondrial [Zootermopsis nevadensis]	sp|Q91ZW6|TMLH_RAT/3e-33/Trimethyllysine dioxygenase, mitochondrial OS=Rattus norvegicus GN=Tmlhe PE=1 SV=2	phu:Phum_PHUM613090/2e-44/trimethyllysine dioxygenase, putative (EC:1.14.11.8); K00474 trimethyllysine dioxygenase [EC:1.14.11.8]	mll1440/1e-18/---	molecular_function:GO:0016491//oxidoreductase activity;
Btabaci_GLEAN_10015719	1498	917.8	2026.24	1.1035	0.00031195	0.00888589	Up	gi|939242383|ref|XP_014240455.1|/2.75446e-96/PREDICTED: cysteine dioxygenase type 1 [Cimex lectularius]	sp|Q6NWZ9|CDO1_DANRE/8e-84/Cysteine dioxygenase type 1 OS=Danio rerio GN=cdo1 PE=2 SV=1	cfo:105248721/1e-92/cysteine dioxygenase type 1; K00456 cysteine dioxygenase [EC:1.13.11.20]	NA	molecular_function:GO:0046872//metal ion binding;GO:0051213//dioxygenase activity;
Btabaci_GLEAN_10024323	985	1557.71	3002.75	1.10334	6.88e-08	1.07e-05	Up	gi|158296890|ref|XP_555219.3|/0/AGAP008244-PA [Anopheles gambiae str. PEST] &gt;gi|157014929|gb|EAL39610.3| AGAP008244-PA [Anopheles gambiae str. PEST]	sp|E2RYF6|MUC22_HUMAN/5e-173/Mucin-22 OS=Homo sapiens GN=MUC22 PE=1 SV=2	cfr:102518704/1e-170/mucin-2-like; K10955 intestinal mucin-2	CC1007/2e-32/---	NA
Btabaci_GLEAN_10011839	2434	56.01	111.03	1.10285	1.68e-06	0.000149706	Up	gi|936694659|ref|XP_014225318.1|/0/PREDICTED: molybdenum cofactor sulfurase 3 [Trichogramma pretiosum]	sp|Q16GH0|MOCO1_AEDAE/4e-178/Molybdenum cofactor sulfurase 1 OS=Aedes aegypti GN=mal1 PE=3 SV=1	hst:105192250/0.0/molybdenum cofactor sulfurase 1; K15631 molybdenum cofactor sulfurtransferase [EC:2.8.1.9]	MA1950/5e-58/---	NA
Btabaci_GLEAN_10021503	2326	610.37	1172.1	1.0962	7.96e-12	5.02e-09	Up	gi|985396261|ref|XP_015365623.1|/2.35877e-148/PREDICTED: galactokinase-like [Diuraphis noxia] &gt;gi|985396263|ref|XP_015365624.1| PREDICTED: galactokinase-like [Diuraphis noxia]	sp|Q9R0N0|GALK1_MOUSE/8e-133/Galactokinase OS=Mus musculus GN=Galk1 PE=1 SV=2	spu:593554/7e-150/galactokinase; K00849 galactokinase [EC:2.7.1.6]	HI0819/6e-80/---	biological_process:GO:0008152//metabolic process;molecular_function:GO:0016772//transferase activity, transferring phosphorus-containing groups;
Btabaci_GLEAN_10009806	1647	2.35	12.71	1.09496	0.0066645	0.0714421	*	gi|399631495|gb|AFP49817.1|/0/cytochrome P450 [Bemisia tabaci]	sp|Q964R0|CP6K1_BLAGE/6e-102/Cytochrome P450 6k1 OS=Blattella germanica GN=CYP6K1 PE=2 SV=1	cfo:105250541/9e-120/probable cytochrome P450 6a13; K14999 cytochrome P450, family 6 [EC:1.14.-.-]	BH0579/4e-28/---	NA
Btabaci_GLEAN_10020975	1578	4.99	16.26	1.09488	0.00627536	0.0682636	*	gi|939681049|ref|XP_014285639.1|/1.4629e-96/PREDICTED: spindle assembly abnormal protein 6 homolog [Halyomorpha halys]	sp|Q6NRG6|SAS6_XENLA/1e-63/Spindle assembly abnormal protein 6 homolog OS=Xenopus laevis GN=sas6 PE=2 SV=1	nvi:100118659/2e-81/spindle assembly abnormal protein 6 homolog; K16487 spindle assembly abnormal protein 6	aq_1006/3e-16/---	NA
Btabaci_GLEAN_10023369	6392	0	13.44	1.0933	0.00275207	0.0395625	Up	gi|646713138|gb|KDR17610.1|/0/Neuroblastoma-amplified sequence, partial [Zootermopsis nevadensis]	sp|A2RRP1|NBAS_HUMAN/0.0/Neuroblastoma-amplified sequence OS=Homo sapiens GN=NBAS PE=1 SV=2	NA	NA	NA
Btabaci_GLEAN_10009199	897	14.62	33.46	1.09308	0.00133252	0.0240715	Up	gi|156542285|ref|XP_001602440.1|/1.86818e-138/PREDICTED: alcohol dehydrogenase [NADP(+)] B-like [Nasonia vitripennis]	sp|Q568L5|A1A1B_DANRE/4e-71/Alcohol dehydrogenase [NADP(+)] B OS=Danio rerio GN=akr1a1b PE=2 SV=1	bmor:101746082/2e-89/aldose reductase-like; K00011 aldehyde reductase [EC:1.1.1.21]	ECU01g0970/3e-57/---	NA
Btabaci_GLEAN_10012787	291	18.11	41.36	1.09254	0.00265319	0.0385641	Up	NA	NA	NA	NA	NA
Btabaci_GLEAN_10009921	403	548.29	1069.3	1.0913	9.7e-06	0.000616786	Up	gi|121512030|gb|ABM55466.1|/3.45566e-63/ribosomal protein L35 [Xenopsylla cheopis]	sp|Q69CJ9|RL35_OPHHA/2e-55/60S ribosomal protein L35 OS=Ophiophagus hannah GN=RPL35 PE=2 SV=3	tca:659458/5e-61/60S ribosomal protein L35; K02918 large subunit ribosomal protein L35e	SPCC613.05c/1e-39/---	NA
Btabaci_GLEAN_10006496	2492	19.07	40.13	1.0899	0.000402087	0.0106108	Up	gi|646714125|gb|KDR18218.1|/2.27239e-15/hypothetical protein L798_06969, partial [Zootermopsis nevadensis]	NA	soc:105203366/7e-06/uncharacterized LOC105203366; K18406 tudor domain-containing protein 2	NA	NA
Btabaci_GLEAN_10007714	1699	2.67	11.25	1.08974	0.00717833	0.0749704	*	gi|939671355|ref|XP_014282337.1|/7.41396e-41/PREDICTED: G-protein coupled receptor Mth-like [Halyomorpha halys]	sp|Q17RH7|TPRXL_HUMAN/2e-20/Putative protein TPRXL OS=Homo sapiens GN=TPRXL PE=5 SV=2	cfr:102524207/2e-19/MUC13; mucin 13, cell surface associated; K17298 mucin-13	SPBC28F2.12/4e-10/---	NA
Btabaci_GLEAN_10020937	1980	7.6	32.48	1.08882	0.007222	0.0752457	*	NA	NA	NA	NA	NA
Btabaci_GLEAN_10015163	498	384.76	762.67	1.08818	1.36e-05	0.000815123	Up	gi|970917036|ref|XP_015124977.1|/5.48584e-96/PREDICTED: 60S ribosomal protein L12 [Diachasma alloeum]	sp|P30050|RL12_HUMAN/2e-90/60S ribosomal protein L12 OS=Homo sapiens GN=RPL12 PE=1 SV=1	hst:105180477/6e-96/60S ribosomal protein L12; K02870 large subunit ribosomal protein L12e	SPCC31H12.04c/2e-82/---	NA
Btabaci_GLEAN_10021937	1290	31.55	76.88	1.0879	0.00203426	0.0320683	Up	gi|768447729|ref|XP_011565861.1|/9.15941e-89/PREDICTED: uncharacterized protein LOC105395600 [Plutella xylostella]	sp|Q17RH7|TPRXL_HUMAN/1e-08/Putative protein TPRXL OS=Homo sapiens GN=TPRXL PE=5 SV=2	asn:102388355/2e-07/mucin-2-like; K10955 intestinal mucin-2	dapF/2e-135/---	NA
Btabaci_GLEAN_10013454	3113	1059.4	2111.16	1.08554	4.72e-07	5.36e-05	Up	gi|662216281|ref|XP_008482065.1|/0/PREDICTED: phosphoenolpyruvate carboxykinase [GTP]-like [Diaphorina citri]	sp|P20007|PCKG_DROME/0.0/Phosphoenolpyruvate carboxykinase [GTP] OS=Drosophila melanogaster GN=Pepck PE=2 SV=2	phu:Phum_PHUM368600/0.0/phosphoenolpyruvate carboxykinase, putative (EC:4.1.1.32); K01596 phosphoenolpyruvate carboxykinase (GTP) [EC:4.1.1.32]	CPn0851/8e-162/---	NA
Btabaci_GLEAN_10007717	3090	28.46	61.09	1.08506	0.000152152	0.00519421	Up	gi|328719218|ref|XP_003246699.1|/3.7193e-148/PREDICTED: putative phospholipase B-like lamina ancestor [Acyrthosiphon pisum] &gt;gi|328719220|ref|XP_001948087.2| PREDICTED: putative phospholipase B-like lamina ancestor [Acyrthosiphon pisum]	sp|Q9VRK8|PLBL_DROME/3e-78/Putative phospholipase B-like lamina ancestor OS=Drosophila melanogaster GN=lama PE=1 SV=3	crg:105335862/1e-07/trichohyalin-like; K11657 remodeling and spacing factor 1	NA	NA
Btabaci_GLEAN_10016429	656	253.99	710.21	1.08425	0.005339	0.0612657	*	gi|939654280|ref|XP_014275807.1|/1.02443e-59/PREDICTED: lipase 1-like [Halyomorpha halys]	sp|O46107|LIP1_DROME/5e-41/Lipase 1 OS=Drosophila melanogaster GN=Lip1 PE=2 SV=2	aec:105151569/7e-44/lipase 1-like; K01052 lysosomal acid lipase/cholesteryl ester hydrolase [EC:3.1.1.13]	SPBC16A3.12c/8e-29/---	NA
Btabaci_GLEAN_10017593	1610	336.29	705.29	1.08319	0.000166306	0.00555496	Up	gi|662192909|ref|XP_008469334.1|/2.67684e-156/PREDICTED: leucine-rich repeat-containing protein 58 isoform X1 [Diaphorina citri] &gt;gi|662192911|ref|XP_008469335.1| PREDICTED: leucine-rich repeat-containing protein 58 isoform X2 [Diaphorina citri] &gt;gi|662192913|ref|XP_008469336.1| PREDICTED: leucine-rich repeat-containing protein 58 isoform X3 [Diaphorina citri] &gt;gi|662192915|ref|XP_008469…	sp|Q96CX6|LRC58_HUMAN/9e-85/Leucine-rich repeat-containing protein 58 OS=Homo sapiens GN=LRRC58 PE=1 SV=2	ame:410256/2e-27/GB16538; protein lap1-like; K12796 erbb2-interacting protein	alr0124_1/2e-28/---	NA
CUFF86.387.2	405	1.59	13.69	1.08165	0.00587578	0.0654209	*	gi|675364998|gb|KFM57900.1|/8.66754e-09/Phosphatidylethanolamine-binding protein 1, partial [Stegodyphus mimosarum]	sp|P31729|OV16_ONCVO/2e-12/OV-16 antigen OS=Onchocerca volvulus GN=OV16 PE=2 SV=2	NA	NA	NA
Btabaci_GLEAN_10015050	993	330.51	664.17	1.08123	1.41e-05	0.00083517	Up	gi|815812007|ref|XP_012226945.1|/2.88883e-151/PREDICTED: purine nucleoside phosphorylase-like isoform X2 [Linepithema humile]	sp|P55859|PNPH_BOVIN/6e-114/Purine nucleoside phosphorylase OS=Bos taurus GN=PNP PE=1 SV=3	nvi:100121298/2e-148/purine nucleoside phosphorylase-like; K03783 purine-nucleoside phosphorylase [EC:2.4.2.1]	CAC2064/5e-81/---	NA
CUFF4.731.3	978	10.55	24.17	1.07981	0.00180402	0.0296065	Up	NA	NA	NA	NA	NA
Btabaci_GLEAN_10012291	551	661.19	1299.27	1.0798	1.94e-05	0.00106542	Up	gi|645022842|ref|XP_008217584.1|/0/PREDICTED: N-acetylglucosaminyl-phosphatidylinositol biosynthetic protein [Nasonia vitripennis]	sp|Q64323|PIGA_MOUSE/3e-162/N-acetylglucosaminyl-phosphatidylinositol biosynthetic protein OS=Mus musculus GN=Piga PE=2 SV=1	nvi:100680200/0.0/N-acetylglucosaminyl-phosphatidylinositol biosynthetic protein; K03857 phosphatidylinositol glycan, class A [EC:2.4.1.198]	SPBC3D6.07/6e-132/---	NA
Btabaci_GLEAN_10016569	314	7.2	18.51	1.07877	0.00463473	0.0559154	*	gi|321475125|gb|EFX86088.1|/2.93675e-45/hypothetical protein DAPPUDRAFT_230475 [Daphnia pulex]	sp|Q9VC49|RPAB5_DROME/6e-46/DNA-directed RNA polymerases I, II, and III subunit RPABC5 OS=Drosophila melanogaster GN=Rpb10 PE=3 SV=1	mde:101897460/6e-45/DNA-directed RNA polymerases I, II, and III subunit RPABC5; K03007 DNA-directed RNA polymerases I, II, and III subunit RPABC5	SPAC1B3.12c/2e-34/---	biological_process:GO:0006366//transcription from RNA polymerase II promoter;cellular_component:GO:0005665//DNA-directed RNA polymerase II, core complex;molecular_function:GO:0008270//zinc ion binding;GO:0003899//DNA-directed RNA polymerase activity;GO:0003677//DNA binding;
Btabaci_GLEAN_10007251	1764	7.58	21.15	1.07557	0.00571359	0.0641602	*	gi|646719034|gb|KDR21293.1|/0/putative ATP-dependent RNA helicase DDX56 [Zootermopsis nevadensis]	sp|Q3SZ40|DDX56_BOVIN/3e-166/Probable ATP-dependent RNA helicase DDX56 OS=Bos taurus GN=DDX56 PE=2 SV=1	tca:655034/0.0/probable ATP-dependent RNA helicase DDX56; K14810 ATP-dependent RNA helicase DDX56/DBP9 [EC:3.6.4.13]	PM1840/2e-46/---	molecular_function:GO:0016787//hydrolase activity;GO:1901363//heterocyclic compound binding;GO:0097159//organic cyclic compound binding;
Btabaci_GLEAN_10024944	1544	30	60.56	1.07525	8.2e-05	0.00322628	Up	gi|195157704|ref|XP_002019736.1|/6.08064e-18/GL12048 [Drosophila persimilis] &gt;gi|194116327|gb|EDW38370.1| GL12048 [Drosophila persimilis]	sp|Q6ZQQ6|WDR87_HUMAN/6e-10/WD repeat-containing protein 87 OS=Homo sapiens GN=WDR87 PE=1 SV=3	dpe:Dper_GL12048/3e-18/GL12048 gene product from transcript GL12048-RA; K00699 glucuronosyltransferase [EC:2.4.1.17]	MA0014/3e-07/---	NA
Btabaci_GLEAN_10026495	1152	17.34	40.52	1.072	0.00279184	0.0398649	Up	gi|769846196|ref|XP_011634390.1|/6.31421e-163/PREDICTED: DNA-directed RNA polymerase II subunit RPB3 [Pogonomyrmex barbatus]	sp|Q3T0Q3|RPB3_BOVIN/3e-135/DNA-directed RNA polymerase II subunit RPB3 OS=Bos taurus GN=POLR2C PE=1 SV=1	ame:552458/4e-162/GB16593; DNA-directed RNA polymerase II subunit RPB3-like; K03011 DNA-directed RNA polymerase II subunit RPB3	YIL021w/4e-61/---	NA
Btabaci_GLEAN_10017480	788	2.38	14.87	1.07177	0.00734846	0.0760438	*	gi|512891705|ref|XP_004922749.1|/2.08542e-38/PREDICTED: protein D2-like [Bombyx mori]	sp|P54186|D1_ONCVO/1e-32/Protein D1 (Fragment) OS=Onchocerca volvulus GN=D1 PE=2 SV=1	dan:Dana_GF15180/8e-26/GF15180 gene product from transcript GF15180-RA; K17439 large subunit ribosomal protein L35	NA	NA
CUFF5.513.1	838	5.82	20.85	1.06925	0.00814966	0.0823914	*	gi|195109362|ref|XP_001999256.1|/4.67661e-23/uncharacterized protein Dmoj_GI24414 [Drosophila mojavensis] &gt;gi|193915850|gb|EDW14717.1| uncharacterized protein Dmoj_GI24414 [Drosophila mojavensis]	sp|P31729|OV16_ONCVO/1e-17/OV-16 antigen OS=Onchocerca volvulus GN=OV16 PE=2 SV=2	der:Dere_GG24786/3e-17/GG24786 gene product from transcript GG24786-RA; K17439 large subunit ribosomal protein L35	NA	NA
Btabaci_GLEAN_10003494	657	622.36	1175.92	1.0681	2.12e-06	0.000180665	Up	gi|1000724866|ref|XP_015584996.1|/3.23366e-134/PREDICTED: 40S ribosomal protein S5 [Cephus cinctus] &gt;gi|1000724868|ref|XP_015584997.1| PREDICTED: 40S ribosomal protein S5 [Cephus cinctus]	sp|P46782|RS5_HUMAN/9e-130/40S ribosomal protein S5 OS=Homo sapiens GN=RPS5 PE=1 SV=4	cfo:105257652/3e-134/40S ribosomal protein S5; K02989 small subunit ribosomal protein S5e	YJR123w/2e-94/---	biological_process:GO:0006412//translation;cellular_component:GO:0015935//small ribosomal subunit;molecular_function:GO:0003735//structural constituent of ribosome;GO:0003723//RNA binding;
Btabaci_GLEAN_10020936	660	4.15	34.01	1.06546	0.00685927	0.0728023	*	gi|646669260|gb|KDQ91922.1|/6.49418e-14/hypothetical protein L798_06629, partial [Zootermopsis nevadensis]	NA	NA	lin0168/3e-06/---	NA
Btabaci_GLEAN_10022501	570	243.05	443.9	1.06463	1.25e-08	2.51e-06	Up	gi|33772602|gb|AAQ54610.1|/9.03939e-55/Gly d Jun a 3-like protein [Glycyphagus domesticus]	sp|P98088|MUC5A_HUMAN/6e-16/Mucin-5AC OS=Homo sapiens GN=MUC5AC PE=1 SV=4	tup:102470397/1e-15/mucin-2-like; K10955 intestinal mucin-2	CC3441/6e-10/---	NA
Btabaci_GLEAN_10004491	2789	171.09	320.54	1.06438	2.41e-08	4.32e-06	Up	gi|939272268|ref|XP_014256421.1|/1.33579e-170/PREDICTED: putative glycerol kinase 5 [Cimex lectularius]	sp|A0JPE9|GLPK5_DANRE/1e-133/Putative glycerol kinase 5 OS=Danio rerio GN=gk5 PE=2 SV=1	soc:105198417/7e-170/putative glycerol kinase 5; K19583 putative glycerol kinase 5 [EC:2.7.1.30]	TM1430/4e-84/---	NA
Btabaci_GLEAN_10026122	3265	24.63	58.09	1.06429	0.00235915	0.035582	Up	gi|646718221|gb|KDR20782.1|/1.53926e-147/Oligopeptide transporter 1, partial [Zootermopsis nevadensis]	sp|P91679|PEPT1_DROME/2e-100/Peptide transporter family 1 OS=Drosophila melanogaster GN=yin PE=1 SV=2	api:100164171/6e-138/peptide transporter family 1-like; K14206 solute carrier family 15 (oligopeptide transporter), member 1	ECU11g1050/7e-57/---	NA
Btabaci_GLEAN_10016165	896	1235.06	2273.59	1.06258	3.86e-08	6.32e-06	Up	gi|817059516|ref|XP_012251268.1|/1.22469e-109/PREDICTED: porphobilinogen deaminase [Athalia rosae]	sp|Q60FS1|TCTP_PLUXY/2e-91/Translationally-controlled tumor protein homolog OS=Plutella xylostella GN=Tctp PE=2 SV=1	ame:551872/1e-105/GB15699; porphobilinogen deaminase-like; K01749 hydroxymethylbilane synthase [EC:2.5.1.61]	slr1887/6e-71/---	NA
Btabaci_GLEAN_10009292	963	7.05	28.47	1.06243	0.00876423	0.0866001	*	gi|907638693|ref|XP_013100099.1|/9.65743e-19/PREDICTED: protein D3-like [Stomoxys calcitrans]	sp|P31729|OV16_ONCVO/1e-16/OV-16 antigen OS=Onchocerca volvulus GN=OV16 PE=2 SV=2	dmo:Dmoj_GI14554/2e-11/GI14554 gene product from transcript GI14554-RA; K17439 large subunit ribosomal protein L35	YLR175w/1e-07/---	NA
Btabaci_GLEAN_10025923	3366	8.48	43.79	1.06058	0.00809788	0.0819652	*	gi|657406197|emb|CDO39394.1|/4.71779e-77/urate oxidase [Blattella germanica]	sp|P23194|URIC_DROVI/9e-61/Uricase OS=Drosophila virilis GN=Uro PE=2 SV=1	soc:105195412/4e-76/uricase; K00365 urate oxidase [EC:1.7.3.3]	SPCC1223.09/1e-33/---	NA
Btabaci_GLEAN_10009706	2732	140.39	304.85	1.06053	0.000605605	0.0140935	Up	gi|815793735|ref|XP_012217494.1|/0/PREDICTED: tubulin beta chain isoform X2 [Linepithema humile]	sp|Q3KRE8|TBB2B_RAT/0.0/Tubulin beta-2B chain OS=Rattus norvegicus GN=Tubb2b PE=1 SV=1	cfr:102514940/0.0/TUBB2B; tubulin, beta 2B class IIb; K07375 tubulin beta	ECU03g0820i/0.0/---	NA
Btabaci_GLEAN_10025587	2041	75.12	149.35	1.05878	0.000482294	0.011987	Up	gi|805818585|ref|XP_012149450.1|/1.67376e-10/PREDICTED: uncharacterized serine-rich protein C215.13-like [Megachile rotundata]	sp|Q75JC9|Y8484_DICDI/3e-13/Uncharacterized protein DDB_G0271670 OS=Dictyostelium discoideum GN=DDB_G0271670 PE=3 SV=1	rro:104669448/6e-09/putative protein TPRXL; K03006 DNA-directed RNA polymerase II subunit RPB1 [EC:2.7.7.6]	XF1267/7e-07/---	NA
Btabaci_GLEAN_10022817	3330	42.68	109.01	1.05622	0.00427621	0.053285	*	gi|926647175|ref|XP_013789952.1|/1.03006e-37/PREDICTED: targeting protein for Xklp2 homolog [Limulus polyphemus]	sp|E2RYF8|TPX2_PATPE/8e-35/Targeting protein for Xklp2 homolog OS=Patiria pectinifera GN=TPX2 PE=2 SV=1	bfo:BRAFLDRAFT_68495/8e-37/hypothetical protein; K16812 targeting protein for Xklp2	NA	NA
CUFF51.468.1	300	3.16	19.39	1.05456	0.00816111	0.0824581	*	NA	NA	NA	NA	NA
Btabaci_GLEAN_10021245	471	10.58	23.29	1.05095	0.00245471	0.0364886	Up	gi|936699767|ref|XP_014227857.1|/5.17925e-30/PREDICTED: probable 28S ribosomal protein S23, mitochondrial [Trichogramma pretiosum]	sp|P34748|RT23_CAEEL/4e-22/Probable 28S ribosomal protein S23, mitochondrial OS=Caenorhabditis elegans GN=mrps-23 PE=3 SV=1	mde:101898077/4e-27/probable 28S ribosomal protein S23, mitochondrial; K17402 small subunit ribosomal protein S23	NA	NA
Btabaci_GLEAN_10005203	549	452.52	861.55	1.05075	2.31e-05	0.00121583	Up	gi|391325479|ref|XP_003737261.1|/2.57225e-63/PREDICTED: 60S ribosomal protein L30-like isoform 1 [Metaseiulus occidentalis] &gt;gi|391325481|ref|XP_003737262.1| PREDICTED: 60S ribosomal protein L30-like isoform 2 [Metaseiulus occidentalis]	sp|P62890|RL30_RAT/4e-61/60S ribosomal protein L30 OS=Rattus norvegicus GN=Rpl30 PE=3 SV=2	hro:HELRODRAFT_182159/2e-63/hypothetical protein; K02908 large subunit ribosomal protein L30e	SPAC9G1.03c/2e-44/---	biological_process:GO:0006412//translation;cellular_component:GO:0005840//ribosome;molecular_function:GO:0003735//structural constituent of ribosome;
CUFF76.100.1	300	1.58	7.61	1.05013	0.00929154	0.0900554	*	NA	NA	NA	NA	NA
Btabaci_GLEAN_10015985	378	395.63	729.42	1.04896	1.11e-06	0.000108258	Up	gi|559373073|gb|AHB12478.1|/3.04102e-60/60S Ribosomal Protein L31 [Pantala flavescens]	sp|Q7KF90|RL31_SPOFR/1e-59/60S ribosomal protein L31 OS=Spodoptera frugiperda GN=RpL31 PE=2 SV=1	phu:Phum_PHUM088420/7e-60/60S ribosomal protein L31, putative; K02910 large subunit ribosomal protein L31e	SPAC890.08/8e-34/---	biological_process:GO:0006412//translation;cellular_component:GO:0005840//ribosome;molecular_function:GO:0003735//structural constituent of ribosome;
Btabaci_GLEAN_10005463	1683	113.19	214.56	1.0458	9.17e-06	0.000587247	Up	gi|455658982|gb|AGG35943.1|/1.74832e-117/trehalase, partial [Macrosiphum euphorbiae]	sp|Q8MMG9|TREA_PIMHY/9e-98/Trehalase OS=Pimpla hypochondriaca GN=tre1 PE=1 SV=1	api:100161043/5e-114/trehalase-like; K01194 alpha,alpha-trehalase [EC:3.2.1.28]	PA2416/4e-33/---	NA
Btabaci_GLEAN_10008629	590	502.35	927.18	1.04544	4.79e-07	5.41e-05	Up	gi|752896882|ref|XP_011266719.1|/6.19328e-63/PREDICTED: 40S ribosomal protein S5 [Camponotus floridanus] &gt;gi|752896884|ref|XP_011266720.1| PREDICTED: 40S ribosomal protein S5 [Camponotus floridanus] &gt;gi|307167667|gb|EFN61170.1| 40S ribosomal protein S5 [Camponotus floridanus] &gt;gi|861636897|gb|KMQ92010.1| 40s ribosomal protein s5 [Lasius niger] &gt;gi|1009372473|gb|KYM96538.1| 40S ribosom…	sp|P97461|RS5_MOUSE/2e-58/40S ribosomal protein S5 OS=Mus musculus GN=Rps5 PE=1 SV=3	cfo:105257652/3e-63/40S ribosomal protein S5; K02989 small subunit ribosomal protein S5e	YJR123w/8e-37/---	biological_process:GO:0006412//translation;cellular_component:GO:0015935//small ribosomal subunit;molecular_function:GO:0003723//RNA binding;GO:0003735//structural constituent of ribosome;
Btabaci_GLEAN_10024388	1737	6489.08	11744.2	1.04515	3.92e-14	4.45e-11	Up	gi|641678466|ref|XP_008188167.1|/4.96129e-171/PREDICTED: kynurenine/alpha-aminoadipate aminotransferase, mitochondrial-like [Acyrthosiphon pisum]	sp|Q5E9N4|AADAT_BOVIN/2e-126/Kynurenine/alpha-aminoadipate aminotransferase, mitochondrial OS=Bos taurus GN=AADAT PE=2 SV=1	api:100569638/3e-171/kynurenine/alpha-aminoadipate aminotransferase, mitochondrial-like; K00825 kynurenine/2-aminoadipate aminotransferase [EC:2.6.1.7 2.6.1.39]	APE0169/1e-63/---	molecular_function:GO:0016740//transferase activity;
Btabaci_GLEAN_10004766	969	1133.49	2135.91	1.04305	1.14e-05	0.000698715	Up	gi|646714091|gb|KDR18184.1|/0/Guanine nucleotide-binding protein subunit beta-like protein [Zootermopsis nevadensis]	sp|O18640|GBLP_DROME/0.0/Guanine nucleotide-binding protein subunit beta-like protein OS=Drosophila melanogaster GN=Rack1 PE=1 SV=2	hst:105186624/0.0/guanine nucleotide-binding protein subunit beta-like protein; K14753 guanine nucleotide-binding protein subunit beta-2-like 1 protein	all0438_2/1e-42/---	NA
Btabaci_GLEAN_10002103	831	15.13	31.62	1.03568	0.00177508	0.0292442	Up	gi|648215888|ref|NP_001280401.1|/6.17256e-68/uncharacterized protein LOC100161693 [Acyrthosiphon pisum] &gt;gi|239791006|dbj|BAH72025.1| ACYPI002894 [Acyrthosiphon pisum]	sp|Q96NR8|RDH12_HUMAN/9e-56/Retinol dehydrogenase 12 OS=Homo sapiens GN=RDH12 PE=1 SV=3	tru:101078532/6e-61/retinol dehydrogenase 13-like; K11161 retinol dehydrogenase 13 [EC:1.1.1.300]	Rv0068/5e-33/---	molecular_function:GO:0003824//catalytic activity;
CUFF47.545.1	1266	8.68	21.63	1.03526	0.00596571	0.0661627	*	gi|642940039|ref|XP_008201045.1|/1.28081e-21/PREDICTED: uncharacterized protein LOC103315070 [Tribolium castaneum]	sp|Q9UQ35|SRRM2_HUMAN/4e-08/Serine/arginine repetitive matrix protein 2 OS=Homo sapiens GN=SRRM2 PE=1 SV=2	fca:101099422/1e-07/SRRM2; serine/arginine repetitive matrix 2; K13172 serine/arginine repetitive matrix protein 2	NA	NA
Btabaci_GLEAN_10018254	918	20.36	47.31	1.03477	0.00505513	0.0591534	*	gi|1005953908|ref|XP_015785345.1|/1.17601e-47/PREDICTED: sulfotransferase family cytosolic 1B member 1-like [Tetranychus urticae]	sp|P49891|ST1E1_MOUSE/1e-32/Estrogen sulfotransferase, testis isoform OS=Mus musculus GN=Sult1e1 PE=1 SV=2	dpo:Dpse_GA14114/3e-35/GA14114 gene product from transcript GA14114-RA (EC:2.8.2.-); K01016 estrone sulfotransferase [EC:2.8.2.4]	NA	NA
Btabaci_GLEAN_10006365	2404	170.44	323.92	1.03455	4.05e-06	0.000304904	Up	gi|807040597|ref|XP_012161148.1|/9.22532e-10/PREDICTED: proteoglycan 4 [Ceratitis capitata]	sp|Q75JC9|Y8484_DICDI/2e-12/Uncharacterized protein DDB_G0271670 OS=Dictyostelium discoideum GN=DDB_G0271670 PE=3 SV=1	aqu:100633732/3e-10/deleted in malignant brain tumors 1 protein-like; K13912 deleted in malignant brain tumors 1 protein	NA	NA
Btabaci_GLEAN_10017293	2323	26.65	74.47	1.0332	0.00873743	0.0864858	*	gi|242020246|ref|XP_002430566.1|/1.00204e-78/Lysosomal acid phosphatase precursor, putative [Pediculus humanus corporis] &gt;gi|212515738|gb|EEB17828.1| Lysosomal acid phosphatase precursor, putative [Pediculus humanus corporis]	sp|B1H1P9|PPAL_XENLA/1e-59/Lysosomal acid phosphatase OS=Xenopus laevis GN=acp2 PE=2 SV=1	phu:Phum_PHUM490660/5e-79/Lysosomal acid phosphatase precursor, putative (EC:3.1.3.2); K14410 lysosomal acid phosphatase [EC:3.1.3.2]	NA	NA
Btabaci_GLEAN_10010200	933	261.73	548.96	1.03177	0.00166285	0.0279879	Up	gi|91089051|ref|XP_970069.1|/6.52543e-148/PREDICTED: 40S ribosomal protein SA [Tribolium castaneum] &gt;gi|270012401|gb|EFA08849.1| 40S ribosomal protein SA-like Protein [Tribolium castaneum]	sp|Q0PXX8|RSSA_DIACI/2e-148/40S ribosomal protein SA OS=Diaphorina citri PE=2 SV=1	tca:658600/3e-148/40S ribosomal protein SA; K02998 small subunit ribosomal protein SAe	SPAPJ698.02c/1e-97/---	biological_process:GO:0009987//cellular process;cellular_component:GO:0015935//small ribosomal subunit;
Btabaci_GLEAN_10015071	2034	6.39	18.94	1.03115	0.00962195	0.0916676	*	gi|1004398055|gb|KYB26460.1|/6.55625e-21/hypothetical protein TcasGA2_TC009928 [Tribolium castaneum]	sp|P98088|MUC5A_HUMAN/6e-07/Mucin-5AC OS=Homo sapiens GN=MUC5AC PE=1 SV=4	mgp:100545480/2e-07/MUC2, mucin; mucin 2, oligomeric mucus/gel-forming; K10955 intestinal mucin-2	NA	NA
CUFF21.771.1	4224	22.28	44.55	1.03036	0.000629248	0.0143497	Up	gi|675363786|gb|KFM56688.1|/3.89782e-126/Retrovirus-related Pol polyprotein from transposon 412, partial [Stegodyphus mimosarum]	sp|P04323|POL3_DROME/2e-75/Retrovirus-related Pol polyprotein from transposon 17.6 OS=Drosophila melanogaster GN=pol PE=3 SV=1	pxy:105386838/7e-58/uncharacterized LOC105386838; K14401 cleavage and polyadenylation specificity factor subunit 1	YIL082w-a_2/1e-93/---	NA
Btabaci_GLEAN_10021374	815	15.7	37.54	1.02969	0.00542846	0.0619798	*	gi|985421724|ref|XP_015376261.1|/2.37496e-08/PREDICTED: uncharacterized protein LOC107170611 [Diuraphis noxia]	NA	NA	NA	NA
Btabaci_GLEAN_10004743	5071	114.9	222.96	1.02894	3.85e-05	0.00180077	Up	gi|939260317|ref|XP_014250012.1|/0/PREDICTED: RNA polymerase II-associated protein 1 [Cimex lectularius]	sp|Q3T1I9|RPAP1_RAT/6e-93/RNA polymerase II-associated protein 1 OS=Rattus norvegicus GN=Rpap1 PE=1 SV=1	NA	NA	NA
CUFF87.548.1	1389	40.09	82.73	1.02866	0.00114747	0.0216469	Up	gi|939659236|ref|XP_014277672.1|/2.15109e-70/PREDICTED: beta-1,3-galactosyltransferase 1-like isoform X4 [Halyomorpha halys] &gt;gi|939659238|ref|XP_014277673.1| PREDICTED: beta-1,3-galactosyltransferase 1-like isoform X4 [Halyomorpha halys]	sp|Q9MYM7|B3GT1_PONPY/2e-50/Beta-1,3-galactosyltransferase 1 OS=Pongo pygmaeus GN=B3GALT1 PE=3 SV=1	phu:Phum_PHUM029810/6e-63/beta-1,3-galactosyltransferase, putative (EC:2.4.1.62); K07819 beta-1,3-galactosyltransferase 1 [EC:2.4.1.-]	NA	NA
Btabaci_GLEAN_10022569	585	603.22	1136.62	1.02648	2.95e-05	0.00147935	Up	gi|242020437|ref|XP_002430661.1|/1.82154e-115/40S ribosomal protein S9, putative [Pediculus humanus corporis] &gt;gi|212515836|gb|EEB17923.1| 40S ribosomal protein S9, putative [Pediculus humanus corporis]	sp|P55935|RS9_DROME/1e-114/40S ribosomal protein S9 OS=Drosophila melanogaster GN=RpS9 PE=1 SV=2	phu:Phum_PHUM492730/1e-115/40S ribosomal protein S9, putative; K02997 small subunit ribosomal protein S9e	SPAC24H6.07/2e-99/---	biological_process:GO:0045903//positive regulation of translational fidelity;cellular_component:GO:0022627//cytosolic small ribosomal subunit;molecular_function:GO:0003735//structural constituent of ribosome;GO:0019843//rRNA binding;
Btabaci_GLEAN_10015737	555	372.66	692.38	1.0264	1.16e-05	0.000705264	Up	gi|646716223|gb|KDR19552.1|/2.19003e-100/60S ribosomal protein L17 [Zootermopsis nevadensis]	sp|A8CAG3|RL17_PHLPP/5e-98/60S ribosomal protein L17 OS=Phlebotomus papatasi GN=RpL17 PE=2 SV=1	phu:Phum_PHUM245140/4e-99/60S ribosomal protein L17, putative; K02880 large subunit ribosomal protein L17e	SPBC2F12.04/6e-58/---	biological_process:GO:0006412//translation;cellular_component:GO:0015934//large ribosomal subunit;molecular_function:GO:0003735//structural constituent of ribosome;
Btabaci_GLEAN_10006467	555	372.66	692.38	1.0264	1.16e-05	0.000705264	Up	gi|646716223|gb|KDR19552.1|/2.19003e-100/60S ribosomal protein L17 [Zootermopsis nevadensis]	sp|A8CAG3|RL17_PHLPP/5e-98/60S ribosomal protein L17 OS=Phlebotomus papatasi GN=RpL17 PE=2 SV=1	phu:Phum_PHUM245140/4e-99/60S ribosomal protein L17, putative; K02880 large subunit ribosomal protein L17e	SPBC2F12.04/6e-58/---	biological_process:GO:0006412//translation;cellular_component:GO:0015934//large ribosomal subunit;molecular_function:GO:0003735//structural constituent of ribosome;
Btabaci_GLEAN_10008522	1933	224.84	406.69	1.02617	4.52e-10	1.57e-07	Up	gi|939659223|ref|XP_014277666.1|/0/PREDICTED: adenylosuccinate lyase [Halyomorpha halys]	sp|P54822|PUR8_MOUSE/0.0/Adenylosuccinate lyase OS=Mus musculus GN=Adsl PE=1 SV=2	soc:105203251/0.0/adenylosuccinate lyase; K01756 adenylosuccinate lyase [EC:4.3.2.2]	YLR359w/4e-177/---	NA
CUFF46.524.1	246	93.19	173.88	1.02541	1.89e-05	0.00105113	Up	gi|193613146|ref|XP_001943756.1|/6.18785e-25/PREDICTED: 60S ribosomal protein L29 [Acyrthosiphon pisum]	sp|Q24154|RL29_DROME/5e-20/60S ribosomal protein L29 OS=Drosophila melanogaster GN=RpL29 PE=1 SV=1	api:100169631/3e-25/60S ribosomal protein L29; K02905 large subunit ribosomal protein L29e	NA	cellular_component:GO:0005622//intracellular;
Btabaci_GLEAN_10001657	1050	45.48	84.72	1.02464	9.43e-06	0.00060179	Up	gi|242024533|ref|XP_002432682.1|/4.72446e-118/Integrin beta-1-binding protein, putative [Pediculus humanus corporis] &gt;gi|212518152|gb|EEB19944.1| Integrin beta-1-binding protein, putative [Pediculus humanus corporis]	sp|Q6NUA0|CHRD1_XENLA/5e-108/Cysteine and histidine-rich domain-containing protein 1 OS=Xenopus laevis GN=chordc1 PE=2 SV=1	phu:Phum_PHUM596910/3e-118/Integrin beta-1-binding protein, putative; K16730 cysteine and histidine-rich domain-containing protein	NA	NA
Btabaci_GLEAN_10017769	2446	95.8	343.52	1.02295	0.0115924	0.102939	*	gi|339896241|gb|AEK21806.1|/0/cytochrome P450 [Bemisia tabaci]	sp|P29981|CP4C1_BLADI/0.0/Cytochrome P450 4C1 OS=Blaberus discoidalis GN=CYP4C1 PE=2 SV=1	mde:101889014/3e-147/cytochrome P450 4c3; K15001 cytochrome P450, family 4 [EC:1.14.-.-]	AGc2890/2e-45/---	biological_process:GO:0055114//oxidation-reduction process;cellular_component:GO:0031090//organelle membrane;GO:0005789//endoplasmic reticulum membrane;molecular_function:GO:0070330//aromatase activity;GO:0005506//iron ion binding;GO:0020037//heme binding;
CUFF80.496.1	513	5.24	33.89	1.02141	0.00995946	0.093322	*	gi|386764336|ref|NP_727651.2|/9.6043e-14/uncharacterized protein Dmel_CG32642, isoform B [Drosophila melanogaster] &gt;gi|665391014|ref|NP_001285175.1| uncharacterized protein Dmel_CG32642, isoform E [Drosophila melanogaster] &gt;gi|383293363|gb|AAN09643.2| uncharacterized protein Dmel_CG32642, isoform B [Drosophila melanogaster] &gt;gi|599137885|gb|AHN59645.1| uncharacterized protein Dmel_CG3264…	sp|Q6L8H4|KRA51_HUMAN/1e-12/Keratin-associated protein 5-1 OS=Homo sapiens GN=KRTAP5-1 PE=2 SV=1	dse:Dsec_GM20318/6e-10/GM20318 gene product from transcript GM20318-RA; K11459 polycomb group RING finger protein 4	XF1267/8e-12/---	NA
Btabaci_GLEAN_10018102	723	141.68	259	1.02051	0.000123993	0.00447504	Up	gi|939253610|ref|XP_014246483.1|/2.10523e-07/PREDICTED: another transcription unit protein [Cimex lectularius]	NA	NA	NA	NA
Btabaci_GLEAN_10025885	1906	297.24	537.09	1.02042	2.37e-08	4.29e-06	Up	gi|321468146|gb|EFX79132.1|/6.04164e-168/hypothetical protein DAPPUDRAFT_225197 [Daphnia pulex]	sp|Q2TA14|PCP_BOVIN/3e-148/Lysosomal Pro-X carboxypeptidase OS=Bos taurus GN=PRCP PE=2 SV=1	phu:Phum_PHUM106020/3e-168/Lysosomal Pro-X carboxypeptidase, putative (EC:3.4.16.2); K01285 lysosomal Pro-X carboxypeptidase [EC:3.4.16.2]	NA	molecular_function:GO:0016787//hydrolase activity;
Btabaci_GLEAN_10009708	2047	36.96	78.62	1.01997	0.00165844	0.0279554	Up	gi|646712091|gb|KDR16996.1|/4.60112e-143/Protein arginine N-methyltransferase 3 [Zootermopsis nevadensis]	sp|Q1HQU2|RL5_AEDAE/2e-122/60S ribosomal protein L5 OS=Aedes aegypti GN=RpL5 PE=2 SV=1	tca:663225/4e-132/protein arginine N-methyltransferase 1; K11436 protein arginine N-methyltransferase 3 [EC:2.1.1.-]	YPL131w/9e-90/---	NA
Btabaci_GLEAN_10009201	1029	7.93	19.17	1.01788	0.00674036	0.0719437	*	gi|156542285|ref|XP_001602440.1|/2.91581e-149/PREDICTED: alcohol dehydrogenase [NADP(+)] B-like [Nasonia vitripennis]	sp|Q568L5|A1A1B_DANRE/7e-73/Alcohol dehydrogenase [NADP(+)] B OS=Danio rerio GN=akr1a1b PE=2 SV=1	bmor:101746082/9e-90/aldose reductase-like; K00011 aldehyde reductase [EC:1.1.1.21]	slr0942/1e-55/---	NA
Btabaci_GLEAN_10018321	741	1.86	9.45	1.01721	0.011042	0.0998407	*	gi|936700149|ref|XP_014228042.1|/1.35598e-30/PREDICTED: 5-formyltetrahydrofolate cyclo-ligase [Trichogramma pretiosum]	sp|P49914|MTHFS_HUMAN/5e-19/5-formyltetrahydrofolate cyclo-ligase OS=Homo sapiens GN=MTHFS PE=1 SV=2	cfo:105255130/1e-30/5-formyltetrahydrofolate cyclo-ligase; K01934 5-formyltetrahydrofolate cyclo-ligase [EC:6.3.3.2]	SPBC1703.08c/7e-14/---	NA
Btabaci_GLEAN_10012257	1272	99.06	188.23	1.01607	1.51e-05	0.000874432	Up	gi|242009791|ref|XP_002425666.1|/1.61288e-37/protein C20orf121, putative [Pediculus humanus corporis] &gt;gi|212509559|gb|EEB12928.1| protein C20orf121, putative [Pediculus humanus corporis]	sp|Q8BWP5|TTPA_MOUSE/1e-07/Alpha-tocopherol transfer protein OS=Mus musculus GN=Ttpa PE=1 SV=1	shr:100932475/7e-07/RLBP1; retinaldehyde binding protein 1; K19625 retinaldehyde-binding protein 1	NA	NA
Btabaci_GLEAN_10026721	1001	1514.84	2793.01	1.01534	1.01e-05	0.000634894	Up	gi|383852459|ref|XP_003701744.1|/2.4023e-137/PREDICTED: 60S ribosomal protein L7a [Megachile rotundata]	sp|P32429|RL7A_CHICK/9e-135/60S ribosomal protein L7a OS=Gallus gallus GN=RPL7A PE=2 SV=2	xtr:447981/2e-135/rpl7a, surf3, trup; ribosomal protein L7a; K02936 large subunit ribosomal protein L7Ae	YHL033c/3e-93/---	NA
Btabaci_GLEAN_10012402	351	81.99	156.15	1.01434	0.000189374	0.00608677	Up	gi|646711786|gb|KDR16830.1|/1.42837e-65/60S ribosomal protein L30 [Zootermopsis nevadensis]	sp|P58375|RL30_SPOFR/6e-63/60S ribosomal protein L30 OS=Spodoptera frugiperda GN=RpL30 PE=3 SV=1	aag:AaeL_AAEL005220/8e-66/AAEL005220-PA; K02908 large subunit ribosomal protein L30e	SPAC9G1.03c/2e-46/---	biological_process:GO:0006412//translation;cellular_component:GO:0005840//ribosome;molecular_function:GO:0003735//structural constituent of ribosome;
Btabaci_GLEAN_10025536	8020	44.04	112.95	1.01374	0.00986009	0.0927992	*	gi|646717625|gb|KDR20416.1|/7.20897e-167/Beta-mannosidase [Zootermopsis nevadensis]	sp|Q29444|MANBA_BOVIN/2e-132/Beta-mannosidase OS=Bos taurus GN=MANBA PE=1 SV=1	api:100160465/2e-158/beta-mannosidase; K01192 beta-mannosidase [EC:3.2.1.25]	AGc2809/1e-77/---	NA
Btabaci_GLEAN_10022726	624	0.53	8.33	1.01272	0.0073268	0.0759659	*	gi|817070482|ref|XP_012257265.1|/2.96828e-73/PREDICTED: activator of basal transcription 1-like [Athalia rosae]	sp|Q4KLM5|ABT1_RAT/1e-37/Activator of basal transcription 1 OS=Rattus norvegicus GN=Abt1 PE=1 SV=1	phu:Phum_PHUM617320/1e-67/Activator of basal transcription, putative; K14785 ESF2/ABP1 family protein	NA	NA
Btabaci_GLEAN_10025274	2368	136.33	255.33	1.01248	4.94e-05	0.00218593	Up	gi|332374154|gb|AEE62218.1|/4.95002e-45/unknown [Dendroctonus ponderosae]	sp|Q9U616|GCSH_DROME/1e-38/Glycine cleavage system H protein, mitochondrial OS=Drosophila melanogaster GN=ppl PE=2 SV=1	phu:Phum_PHUM564560/3e-44/glycine cleavage system H protein, putative; K02437 glycine cleavage system H protein	SA0760/2e-28/---	biological_process:GO:0019464//glycine decarboxylation via glycine cleavage system;cellular_component:GO:0005960//glycine cleavage complex;
Btabaci_GLEAN_10024302	1779	12.58	36.02	1.01029	0.0109537	0.0991476	*	gi|936560206|ref|XP_014207283.1|/2.29973e-94/PREDICTED: lipase 3-like [Copidosoma floridanum]	sp|O46107|LIP1_DROME/4e-84/Lipase 1 OS=Drosophila melanogaster GN=Lip1 PE=2 SV=2	tca:661792/4e-93/lipase 3; K01052 lysosomal acid lipase/cholesteryl ester hydrolase [EC:3.1.1.13]	SPBC14C8.15/4e-36/---	NA
Btabaci_GLEAN_10003985	2034	1.58	30.72	1.00947	0.006606	0.0710886	*	gi|751786211|ref|XP_011202475.1|/0/PREDICTED: ATP-dependent RNA helicase DBP2 [Bactrocera dorsalis]	sp|P17844|DDX5_HUMAN/0.0/Probable ATP-dependent RNA helicase DDX5 OS=Homo sapiens GN=DDX5 PE=1 SV=1	dre:322206/0.0/ddx5, wu:fa56a07, wu:fb11e01, wu:fb16c10, wu:fb53b05; DEAD (Asp-Glu-Ala-Asp) box helicase 5 (EC:3.6.1.-); K12823 ATP-dependent RNA helicase DDX5/DBP2 [EC:3.6.4.13]	ECU08g1080/1e-138/---	NA
Btabaci_GLEAN_10013967	1279	7.67	23.38	1.00933	0.0120772	0.105368	*	NA	sp|Q8BTI8|SRRM2_MOUSE/8e-07/Serine/arginine repetitive matrix protein 2 OS=Mus musculus GN=Srrm2 PE=1 SV=3	mmu:75956/9e-06/Srrm2, 5033413A03Rik, AA410130, SRm300, mKIAA0324; serine/arginine repetitive matrix 2; K13172 serine/arginine repetitive matrix protein 2	NA	NA
Btabaci_GLEAN_10004163	774	5.75	20.9	1.00833	0.0128387	0.109958	*	gi|915655387|gb|KOC59141.1|/5.34979e-28/Phosphatidylethanolamine-binding protein like protein F40A3.3 [Habropoda laboriosa]	sp|P31729|OV16_ONCVO/2e-25/OV-16 antigen OS=Onchocerca volvulus GN=OV16 PE=2 SV=2	dse:Dsec_GM16814/1e-17/GM16814 gene product from transcript GM16814-RA; K17439 large subunit ribosomal protein L35	NA	NA
Btabaci_GLEAN_10014574	2303	14.5	57.39	1.0082	0.0128332	0.109958	*	gi|1000208525|gb|KXJ78933.1|/4.4199e-38/hypothetical protein RP20_CCG003039 [Aedes albopictus]	sp|P80476|HCY6_ANDAU/3e-32/Hemocyanin AA6 chain OS=Androctonus australis PE=1 SV=1	dya:Dyak_GE14257/1e-34/dyak_GLEANR_14393; GE14257 gene product from transcript GE14257-RA; K00505 tyrosinase [EC:1.14.18.1]	NA	NA
Btabaci_GLEAN_10024512	1119	10.13	24.57	1.00759	0.00765213	0.078432	*	gi|642914975|ref|XP_008190466.1|/1.59752e-137/PREDICTED: sialic acid synthase [Tribolium castaneum] &gt;gi|270001379|gb|EEZ97826.1| Sialic acid synthase-like Protein [Tribolium castaneum]	sp|Q9NR45|SIAS_HUMAN/1e-131/Sialic acid synthase OS=Homo sapiens GN=NANS PE=1 SV=2	tca:103312199/8e-138/sialic acid synthase; K05304 sialic acid synthase [EC:2.5.1.56 2.5.1.57]	MJ1065/2e-72/---	NA
Btabaci_GLEAN_10026577	657	678.46	1260.36	1.00684	6.84e-05	0.00281221	Up	gi|357627868|gb|EHJ77408.1|/8.95412e-101/40S ribosomal protein S11 [Danaus plexippus]	sp|P62282|RS11_RAT/8e-75/40S ribosomal protein S11 OS=Rattus norvegicus GN=Rps11 PE=1 SV=3	dvi:Dvir_GJ21555/3e-84/GJ21555 gene product from transcript GJ21555-RA; K02949 small subunit ribosomal protein S11e	YDR025w/1e-60/---	NA
Btabaci_GLEAN_10020641	637	224.96	414.59	1.00287	1.97e-05	0.00107771	Up	gi|914100868|ref|NP_001298608.1|/4.19996e-95/40S ribosomal protein S18 [Papilio polytes] &gt;gi|914614658|ref|NP_001299461.1| 40S ribosomal protein S18 [Papilio xuthus] &gt;gi|943977660|ref|XP_014369862.1| PREDICTED: 40S ribosomal protein S18 [Papilio machaon] &gt;gi|389608227|dbj|BAM17725.1| ribosomal protein S18 [Papilio xuthus] &gt;gi|389610859|dbj|BAM19040.1| ribosomal protein S18 [Papilio po…	sp|Q962R1|RS18_SPOFR/8e-96/40S ribosomal protein S18 OS=Spodoptera frugiperda GN=RpS18 PE=2 SV=1	bmor:692720/6e-95/RpS18; ribosomal protein S18; K02964 small subunit ribosomal protein S18e	SPCC1259.01c/2e-76/---	biological_process:GO:0006412//translation;cellular_component:GO:0005840//ribosome;molecular_function:GO:0019843//rRNA binding;GO:0003735//structural constituent of ribosome;
Btabaci_GLEAN_10025412	1962	1096.65	2740.92	1.00122	0.0101538	0.0944159	*	gi|295393290|gb|ADG03465.1|/0/heat shock protein 70 [Bemisia tabaci]	sp|Q9GSU4|HSP72_DROSI/0.0/Major heat shock 70 kDa protein Ba OS=Drosophila simulans GN=Hsp70Ba PE=3 SV=2	bmor:692822/0.0/Hsp70; heat shock protein 70; K03283 heat shock 70kDa protein 1/8; K06758 L1 cell adhesion molecule like protein	SPAC13G7.02c/0.0/---	NA
Btabaci_GLEAN_10017898	1743	12.98	28.25	1.00098	0.00386919	0.0495576	Up	NA	NA	NA	NA	NA
Btabaci_GLEAN_10017704	2421	291.71	582.07	1.00045	0.000745241	0.0160902	Up	gi|501300055|dbj|BAN21572.1|/1.33285e-81/conserved hypothetical protein, partial [Riptortus pedestris]	sp|Q99JY4|TRABD_MOUSE/2e-63/TraB domain-containing protein OS=Mus musculus GN=Trabd PE=1 SV=1	NA	BB0416/7e-20/---	NA
CUFF53.693.2	1062	114.45	207.99	1.00001	4.15e-06	0.000308642	Up	gi|646714198|gb|KDR18263.1|/1.36041e-96/Adenosine deaminase [Zootermopsis nevadensis]	sp|Q6GP70|ADA_XENLA/2e-83/Adenosine deaminase OS=Xenopus laevis GN=ada PE=2 SV=1	phu:Phum_PHUM124930/2e-86/adenosine deaminase, putative (EC:3.5.4.4); K01488 adenosine deaminase [EC:3.5.4.4]	VC2751/3e-41/---	NA
Btabaci_GLEAN_10017419	1404	0	5.52	0.999008	0.00568989	0.0641025	*	gi|746853581|ref|XP_011057396.1|/3.51223e-95/PREDICTED: probable cytochrome P450 6a13 isoform X3 [Acromyrmex echinatior]	sp|Q964R1|CP6J1_BLAGE/2e-79/Cytochrome P450 6j1 OS=Blattella germanica GN=CYP6J1 PE=2 SV=1	tca:657560/3e-84/CYP6BK12; probable cytochrome P450 6a14; K14999 cytochrome P450, family 6 [EC:1.14.-.-]	alr4833/8e-21/---	NA
CUFF25.435.1	1884	0	8.11	0.998774	0.0053677	0.0615335	*	gi|662185012|ref|XP_008474922.1|/6.12135e-85/PREDICTED: serine/threonine-protein phosphatase 1 regulatory subunit 10-like [Diaphorina citri]	sp|Q54PM6|Y8605_DICDI/1e-22/Uncharacterized protein DDB_G0284459 OS=Dictyostelium discoideum GN=DDB_G0284459 PE=4 SV=1	pxy:105380396/4e-68/serine/threonine-protein phosphatase 1 regulatory subunit 10; K17552 protein phosphatase 1 regulatory subunit 10	SPAC140.02/7e-11/---	NA
Btabaci_GLEAN_10020605	1191	67.86	131.18	0.99639	0.000727947	0.0158778	*	gi|646700892|gb|KDR10845.1|/2.39898e-74/Ribosomal L1 domain-containing protein 1 [Zootermopsis nevadensis]	sp|A4FV97|RL1D1_BOVIN/3e-40/Ribosomal L1 domain-containing protein 1 OS=Bos taurus GN=RSL1D1 PE=2 SV=1	nvi:100116719/1e-61/ribosomal L1 domain-containing protein CG13096-like; K14775 ribosome biogenesis protein UTP30	YLR175w/4e-07/---	NA
Btabaci_GLEAN_10004905	3951	77.65	142.41	0.996094	3.7e-06	0.000284113	*	gi|939692870|ref|XP_014290476.1|/0/PREDICTED: DNA-directed RNA polymerase III subunit RPC2 [Halyomorpha halys]	sp|Q9NW08|RPC2_HUMAN/0.0/DNA-directed RNA polymerase III subunit RPC2 OS=Homo sapiens GN=POLR3B PE=1 SV=2	ame:552658/0.0/RpIII128, GB14838; RNA polymerase III 128kD subunit; K03021 DNA-directed RNA polymerase III subunit RPC2 [EC:2.7.7.6]	SPAC4G9.08c/0.0/---	NA
Btabaci_GLEAN_10021908	615	653.31	1164.19	0.995735	9.36e-07	9.49e-05	*	gi|559372887|gb|AHB12462.1|/1.23226e-127/60S Ribosomal Protein L15 [Pantala flavescens]	sp|P30736|RL15_CHITE/7e-123/60S ribosomal protein L15 OS=Chironomus tentans GN=RpL15 PE=3 SV=3	phu:Phum_PHUM259890/5e-125/60S ribosomal protein L15, putative; K02877 large subunit ribosomal protein L15e	YMR121c/6e-107/---	biological_process:GO:0006412//translation;cellular_component:GO:0005840//ribosome;molecular_function:GO:0003735//structural constituent of ribosome;
Btabaci_GLEAN_10017109	2653	57.02	110.11	0.995098	0.000481272	0.0119861	*	gi|391328325|ref|XP_003738640.1|/8.843e-50/PREDICTED: ribosomal RNA small subunit methyltransferase A-like [Metaseiulus occidentalis]	sp|Q8JZM0|TFB1M_MOUSE/3e-35/Dimethyladenosine transferase 1, mitochondrial OS=Mus musculus GN=Tfb1m PE=1 SV=1	isc:IscW_ISCW004655/1e-34/dimethyladenosine transferase, putative (EC:2.1.1.48); K15266 dimethyladenosine transferase 1, mitochondrial [EC:2.1.1.-]	AGc2042/7e-87/---	molecular_function:GO:0016740//transferase activity;
Btabaci_GLEAN_10009980	1240	2.35	13.64	0.994405	0.0125246	0.107865	*	gi|645021471|ref|XP_008207562.1|/2.44174e-25/PREDICTED: protein D1-like [Nasonia vitripennis]	sp|P54186|D1_ONCVO/2e-22/Protein D1 (Fragment) OS=Onchocerca volvulus GN=D1 PE=2 SV=1	tsp:Tsp_02455/8e-22/putative dedicator of cytokinesis protein 5; K12367 dedicator of cytokinesis protein 2	NA	NA
Btabaci_GLEAN_10021704	2008	6.58	19.69	0.993885	0.0133685	0.112269	*	gi|939696345|ref|XP_014292300.1|/4.76079e-114/PREDICTED: methyltransferase-like protein 16 homolog [Halyomorpha halys]	sp|Q6GR37|MET16_XENLA/3e-89/Methyltransferase-like protein 16 OS=Xenopus laevis GN=mettl16 PE=2 SV=1	pxy:105387479/6e-99/methyltransferase-like protein 16 homolog; K11393 methyltransferase [EC:2.1.1.-]	SPAC27D7.08c/2e-50/---	NA
Btabaci_GLEAN_10022047	1251	1679.02	3056.31	0.993867	8.36e-06	0.000547726	*	gi|119164|sp|P12261.3|EF1G_ARTSA/0/RecName: Full=Elongation factor 1-gamma; Short=EF-1-gamma; AltName: Full=eEF-1B gamma &gt;gi|84607|pir||S00162 translation elongation factor eEF-1 gamma chain - brine shrimp &gt;gi|161172|gb|AAC83401.1| elongation factor 1-gamma [Artemia sp.]	sp|P12261|EF1G_ARTSA/0.0/Elongation factor 1-gamma OS=Artemia salina PE=1 SV=3	dre:100037382/0.0/zgc:163074; K03233 elongation factor 1-gamma	YKL081w/2e-61/---	biological_process:GO:0006414//translational elongation;molecular_function:GO:0003746//translation elongation factor activity;
Btabaci_GLEAN_10025687	258	3.41	10.05	0.993556	0.0136256	0.113591	*	gi|954572385|ref|XP_014610435.1|/2.20153e-55/PREDICTED: probable splicing factor 3B subunit 5 [Polistes canadensis] &gt;gi|970912283|ref|XP_015122403.1| PREDICTED: probable splicing factor 3B subunit 5 [Diachasma alloeum] &gt;gi|970912285|ref|XP_015122404.1| PREDICTED: probable splicing factor 3B subunit 5 [Diachasma alloeum] &gt;gi|970912287|ref|XP_015122406.1| PREDICTED: probable splicing facto…	sp|Q9VHI4|SF3B5_DROME/3e-56/Probable splicing factor 3B subunit 5 OS=Drosophila melanogaster GN=CG11985 PE=1 SV=1	dvi:Dvir_GJ10878/3e-55/GJ10878 gene product from transcript GJ10878-RA; K12832 splicing factor 3B subunit 5	NA	biological_process:GO:0000398//mRNA splicing, via spliceosome;GO:0007283//spermatogenesis;cellular_component:GO:0071011//precatalytic spliceosome;GO:0005686//U2 snRNP;
CUFF109.703.1	1305	15.45	36.31	0.992964	0.00767653	0.0785876	*	gi|985396628|ref|XP_015365820.1|/2.60679e-102/PREDICTED: origin recognition complex subunit 5, partial [Diuraphis noxia]	sp|O43913|ORC5_HUMAN/5e-75/Origin recognition complex subunit 5 OS=Homo sapiens GN=ORC5 PE=1 SV=1	api:100575695/4e-98/origin recognition complex subunit 5-like; K02607 origin recognition complex subunit 5	NA	NA
Btabaci_GLEAN_10019587	1119	37.82	71.82	0.992424	0.000277637	0.00812636	*	gi|322790889|gb|EFZ15555.1|/1.64999e-61/hypothetical protein SINV_01368, partial [Solenopsis invicta]	sp|B0BNE5|ESTD_RAT/2e-56/S-formylglutathione hydrolase OS=Rattus norvegicus GN=Esd PE=2 SV=1	soc:105198622/2e-61/S-formylglutathione hydrolase; K01070 S-formylglutathione hydrolase [EC:3.1.2.12]	PA3628/3e-39/---	molecular_function:GO:0016788//hydrolase activity, acting on ester bonds;
Btabaci_GLEAN_10021845	2103	751.3	1332.98	0.989664	7.02e-10	2.3e-07	*	gi|56283929|ref|NP_523475.3|/5.7067e-25/salivary gland secretion 1 [Drosophila melanogaster] &gt;gi|55380421|gb|AAF50957.4| salivary gland secretion 1 [Drosophila melanogaster]	sp|A8MUU9|YV023_HUMAN/1e-18/Putative uncharacterized protein ENSP00000383309 OS=Homo sapiens PE=5 SV=3	asn:102388355/2e-19/mucin-2-like; K10955 intestinal mucin-2	NA	NA
Btabaci_GLEAN_10012386	1182	34.68	65.81	0.987996	0.000202863	0.00641144	*	gi|909554218|ref|XP_013148571.1|/2.04383e-90/PREDICTED: lysosomal acid phosphatase-like [Papilio polytes]	sp|A6H730|PPAP_BOVIN/1e-60/Prostatic acid phosphatase OS=Bos taurus GN=ACPP PE=2 SV=1	phu:Phum_PHUM490660/2e-89/Lysosomal acid phosphatase precursor, putative (EC:3.1.3.2); K14410 lysosomal acid phosphatase [EC:3.1.3.2]	NA	NA
Btabaci_GLEAN_10009913	333	239.97	433.57	0.987518	1.38e-05	0.000821914	*	gi|118429565|gb|ABK91830.1|/4.65099e-46/60S acidic ribosomal protein P2 [Artemia franciscana]	sp|P02399|RLA2_ARTSA/4e-47/60S acidic ribosomal protein P2 OS=Artemia salina PE=1 SV=1	dre:558312/1e-42/rplp2l; ribosomal protein, large P2, like; K02943 large subunit ribosomal protein LP2	SPBP8B7.06/5e-33/---	NA
Btabaci_GLEAN_10023746	2186	79.24	194.59	0.986683	0.0092319	0.089661	*	gi|328719875|ref|XP_003246887.1|/1.31745e-154/PREDICTED: maltase 2-like [Acyrthosiphon pisum]	sp|P07191|MAL2_DROME/3e-134/Maltase A2 OS=Drosophila melanogaster GN=Mal-A2 PE=2 SV=2	aec:105155033/3e-135/maltase 2-like; K01187 alpha-glucosidase [EC:3.2.1.20]	DR1375/4e-102/---	NA
Btabaci_GLEAN_10020953	798	370.18	646.36	0.984707	3.48e-07	4.07e-05	*	gi|646710612|gb|KDR16079.1|/1.36531e-156/40S ribosomal protein S3a [Zootermopsis nevadensis]	sp|Q5G5C4|RS3A_PERAM/4e-157/40S ribosomal protein S3a OS=Periplaneta americana GN=Parcxpwex01 PE=2 SV=1	tca:656438/5e-156/40S ribosomal protein S3a; K02984 small subunit ribosomal protein S3Ae	YML063w/4e-92/---	biological_process:GO:0006412//translation;cellular_component:GO:0022627//cytosolic small ribosomal subunit;molecular_function:GO:0003735//structural constituent of ribosome;
Btabaci_GLEAN_10009248	1035	39.36	78.06	0.983828	0.000756023	0.0162182	*	gi|157118907|ref|XP_001659242.1|/2.97947e-167/AAEL008468-PA [Aedes aegypti] &gt;gi|108875525|gb|EAT39750.1| AAEL008468-PA [Aedes aegypti]	sp|P32232|CBS_RAT/3e-155/Cystathionine beta-synthase OS=Rattus norvegicus GN=Cbs PE=1 SV=3	nve:NEMVE_v1g204029/4e-168/hypothetical protein ; K01697 cystathionine beta-synthase [EC:4.2.1.22]	YGR155w_1/4e-109/---	biological_process:GO:0019343//cysteine biosynthetic process via cystathionine;GO:0006535//cysteine biosynthetic process from serine;cellular_component:GO:0005737//cytoplasm;molecular_function:GO:0004122//cystathionine beta-synthase activity;GO:0004124//cysteine synthase activity;GO:0030170//pyridoxal phosphate binding;
Btabaci_GLEAN_10026441	1935	97.95	173.03	0.983571	6.76e-06	0.000453559	*	gi|646705137|gb|KDR13016.1|/9.67552e-105/Metalloendopeptidase OMA1, mitochondrial [Zootermopsis nevadensis]	sp|E9QBI7|OMA1_DANRE/4e-80/Metalloendopeptidase OMA1, mitochondrial OS=Danio rerio GN=oma1 PE=3 SV=1	phu:Phum_PHUM226830/2e-77/60S ribosomal protein L26, putative; K02898 large subunit ribosomal protein L26e	SPBC29B5.03c/2e-41/---	molecular_function:GO:0016787//hydrolase activity;
Btabaci_GLEAN_10013372	3036	55.15	102.54	0.981325	5.88e-05	0.00253654	*	gi|646700992|gb|KDR10915.1|/9.15692e-108/Proline-, glutamic acid- and leucine-rich protein 1 [Zootermopsis nevadensis]	sp|Q58HI1|PELP1_XENLA/2e-40/Proline-, glutamic acid- and leucine-rich protein 1 OS=Xenopus laevis GN=pelp1 PE=1 SV=1	phu:Phum_PHUM335470/2e-63/hypothetical protein; K16913 proline-, glutamic acid- and leucine-rich protein 1	NA	NA
Btabaci_GLEAN_10011102	1439	8.42	19.3	0.979715	0.00868138	0.0860811	*	gi|929365181|ref|XP_014092221.1|/1.68436e-09/PREDICTED: extensin-like [Bactrocera oleae]	sp|Q9UF83|YM012_HUMAN/5e-12/Uncharacterized protein DKFZp434B061 OS=Homo sapiens PE=2 SV=2	mmu:214531/1e-10/Tmprss13, BC010843, Tpmrss13; transmembrane protease, serine 13; K09643 transmembrane protease, serine 13	DR2133/8e-06/---	NA
Btabaci_GLEAN_10015008	2056	101.15	182.35	0.979347	5.76e-06	0.000398861	*	gi|646622486|gb|KDQ71473.1|/0/Propionyl-CoA carboxylase beta chain, mitochondrial [Zootermopsis nevadensis]	sp|Q99MN9|PCCB_MOUSE/0.0/Propionyl-CoA carboxylase beta chain, mitochondrial OS=Mus musculus GN=Pccb PE=1 SV=2	ngi:103740965/0.0/Pccb; propionyl CoA carboxylase, beta polypeptide; K01966 propionyl-CoA carboxylase beta chain [EC:6.4.1.3]	CC1975/0.0/---	NA
Btabaci_GLEAN_10020212	2289	10784.6	18951.2	0.979285	2.81e-08	4.79e-06	*	gi|924560850|gb|ALC45508.1|/0/Ef1alpha48D [Drosophila busckii]	sp|P05303|EF1A2_DROME/0.0/Elongation factor 1-alpha 2 OS=Drosophila melanogaster GN=Ef1alpha100E PE=2 SV=2	dvi:Dvir_GJ23103/0.0/GJ23103 gene product from transcript GJ23103-RA; K03231 elongation factor 1-alpha	YPR080w/0.0/---	NA
CUFF94.67.1	2495	125.15	259.84	0.978908	0.00289726	0.0408949	*	gi|826459688|ref|XP_012533952.1|/4.60131e-104/PREDICTED: protein ECT2 isoform X4 [Monomorium pharaonis]	sp|Q9H8V3|ECT2_HUMAN/3e-79/Protein ECT2 OS=Homo sapiens GN=ECT2 PE=1 SV=4	tsp:Tsp_06755/3e-44/putative RhoGEF domain protein; K01634 sphinganine-1-phosphate aldolase [EC:4.1.2.27]	NA	NA
Btabaci_GLEAN_10011128	687	786.73	1409.9	0.978747	3.94e-05	0.00183723	*	gi|663070921|ref|NP_001284611.1|/4.36913e-54/60S ribosomal protein L27 [Diaphorina citri] &gt;gi|662190477|ref|XP_008468008.1| PREDICTED: 60S ribosomal protein L27 [Diaphorina citri] &gt;gi|662190479|ref|XP_008468009.1| PREDICTED: 60S ribosomal protein L27 [Diaphorina citri] &gt;gi|662190481|ref|XP_008468010.1| PREDICTED: 60S ribosomal protein L27 [Diaphorina citri] &gt;gi|110671504|gb|ABG82003.1…	sp|P91914|RL27_CAEEL/2e-40/60S ribosomal protein L27 OS=Caenorhabditis elegans GN=rpl-27 PE=2 SV=1	api:100145843/9e-52/Rpl27; ribosomal protein L27 (EC:3.6.5.3); K02901 large subunit ribosomal protein L27e	YDR471w/2e-37/---	biological_process:GO:0006412//translation;cellular_component:GO:0005840//ribosome;molecular_function:GO:0003735//structural constituent of ribosome;
Btabaci_GLEAN_10022980	1255	261.78	453.5	0.977968	1.65e-07	2.25e-05	*	gi|3024084|sp|Q26474.1|LACH_SCHAM/1.39517e-169/RecName: Full=Lachesin; Flags: Precursor &gt;gi|294841|gb|AAC37185.1| lachesin [Schistocerca americana]	sp|Q26474|LACH_SCHAM/6e-171/Lachesin OS=Schistocerca americana GN=LAC PE=1 SV=1	lgi:LOTGIDRAFT_120413/5e-35/hypothetical protein; K06772 limbic system-associated membrane protein; K06773 opioid binding protein/cell adhesion molecule-like; K06775 neuronal growth regulator 1	NA	biological_process:GO:0007169//transmembrane receptor protein tyrosine kinase signaling pathway;GO:0018108//peptidyl-tyrosine phosphorylation;GO:0007155//cell adhesion;cellular_component:GO:0005886//plasma membrane;GO:0031225//anchored component of membrane;GO:0016021//integral component of membrane;molecular_function:GO:0004714//transmembrane receptor protein tyrosine kinase activity;
Btabaci_GLEAN_10021617	3506	406.92	771.04	0.976935	0.000195189	0.00619189	*	gi|645007307|ref|XP_008216211.1|/6.30711e-145/PREDICTED: nucleolin 1 isoform X1 [Nasonia vitripennis]	sp|P41777|NOLC1_RAT/4e-68/Nucleolar and coiled-body phosphoprotein 1 OS=Rattus norvegicus GN=Nolc1 PE=1 SV=1	dwi:Dwil_GK20159/1e-133/GK20159 gene product from transcript GK20159-RA; K11294 nucleolin	SPAC140.02/2e-19/---	NA
Btabaci_GLEAN_10021628	3506	406.92	771.04	0.976935	0.000195189	0.00619189	*	gi|645007307|ref|XP_008216211.1|/8.17306e-132/PREDICTED: nucleolin 1 isoform X1 [Nasonia vitripennis]	sp|P41777|NOLC1_RAT/3e-67/Nucleolar and coiled-body phosphoprotein 1 OS=Rattus norvegicus GN=Nolc1 PE=1 SV=1	dwi:Dwil_GK20159/8e-125/GK20159 gene product from transcript GK20159-RA; K11294 nucleolin	SPAC140.02/2e-19/---	NA
Btabaci_GLEAN_10025567	632	545.21	973.91	0.975898	0.000114728	0.00418564	*	gi|914100868|ref|NP_001298608.1|/4.56525e-76/40S ribosomal protein S18 [Papilio polytes] &gt;gi|914614658|ref|NP_001299461.1| 40S ribosomal protein S18 [Papilio xuthus] &gt;gi|943977660|ref|XP_014369862.1| PREDICTED: 40S ribosomal protein S18 [Papilio machaon] &gt;gi|389608227|dbj|BAM17725.1| ribosomal protein S18 [Papilio xuthus] &gt;gi|389610859|dbj|BAM19040.1| ribosomal protein S18 [Papilio po…	sp|Q962R1|RS18_SPOFR/9e-77/40S ribosomal protein S18 OS=Spodoptera frugiperda GN=RpS18 PE=2 SV=1	bmor:692720/7e-76/RpS18; ribosomal protein S18; K02964 small subunit ribosomal protein S18e	SPCC1259.01c/1e-58/---	biological_process:GO:0006412//translation;cellular_component:GO:0005840//ribosome;molecular_function:GO:0019843//rRNA binding;GO:0003735//structural constituent of ribosome;
Btabaci_GLEAN_10026371	1329	591.65	1080.46	0.975409	5.2e-05	0.00227537	*	gi|646697936|gb|KDR09351.1|/4.26424e-99/60S ribosomal protein L23a [Zootermopsis nevadensis]	sp|P62752|RL23A_RAT/3e-62/60S ribosomal protein L23a OS=Rattus norvegicus GN=Rpl23a PE=2 SV=1	api:100166785/3e-96/neurofilament heavy polypeptide; K02893 large subunit ribosomal protein L23Ae	SPBC4F6.04/7e-50/---	NA
Btabaci_GLEAN_10026589	951	1789.03	3149.67	0.974428	6.27e-06	0.000423571	*	gi|939695339|ref|XP_014291770.1|/1.83515e-143/PREDICTED: 40S ribosomal protein S4 isoform X2 [Halyomorpha halys]	sp|Q4GXU6|RS4_CARGR/3e-140/40S ribosomal protein S4 OS=Carabus granulatus GN=RpS4 PE=2 SV=1	mde:101900576/6e-140/40S ribosomal protein S4; K02987 small subunit ribosomal protein S4e	SPBC19F8.08/2e-117/---	NA
Btabaci_GLEAN_10022227	997	687.14	1219.4	0.973302	2.5e-05	0.0012858	*	gi|480310429|gb|AGJ76543.1|/1.23493e-75/ribosomal protein L32, partial [Bemisia tabaci]	sp|Q962T1|RL32_SPOFR/4e-62/60S ribosomal protein L32 OS=Spodoptera frugiperda GN=RpL32 PE=2 SV=1	api:100145832/8e-62/Rpl32; ribosomal protein L32; K02912 large subunit ribosomal protein L32e	SPAC3H5.10/3e-39/---	NA
Btabaci_GLEAN_10025950	2259	22.83	72.75	0.972166	0.0162359	0.127166	*	gi|837378222|gb|AKM95031.1|/0/sucrase, partial [Myzus persicae]	sp|O16099|MAL2_DROVI/6e-173/Maltase 2 OS=Drosophila virilis GN=Mal-B2 PE=3 SV=2	dmo:Dmoj_GI24705/1e-179/GI24705 gene product from transcript GI24705-RA; K01187 alpha-glucosidase [EC:3.2.1.20]	DR1375/3e-106/---	NA
Btabaci_GLEAN_10023782	2494	12.17	37.23	0.971943	0.0159002	0.12534	*	gi|1008447036|ref|XP_015837649.1|/1.01597e-24/PREDICTED: uncharacterized protein LOC103313685 isoform X3 [Tribolium castaneum]	NA	NA	NA	NA
Btabaci_GLEAN_10024134	570	888.35	1567.24	0.970985	5.36e-06	0.000378554	*	gi|121512020|gb|ABM55461.1|/4.98597e-106/ribosomal protein L19 [Xenopsylla cheopis]	sp|P36241|RL19_DROME/3e-104/60S ribosomal protein L19 OS=Drosophila melanogaster GN=RpL19 PE=1 SV=2	mde:101889519/8e-106/60S ribosomal protein L19; K02885 large subunit ribosomal protein L19e	SPBC56F2.02/2e-78/---	NA
Btabaci_GLEAN_10026894	2437	641.16	1197.99	0.968783	0.000405534	0.0106347	*	gi|501291169|dbj|BAN20313.1|/2.3612e-13/unkown protein [Riptortus pedestris]	sp|Q54LY8|Y6915_DICDI/4e-10/Uncharacterized protein DDB_G0286299 OS=Dictyostelium discoideum GN=DDB_G0286299 PE=4 SV=1	crg:105345699/3e-11/chromodomain-helicase-DNA-binding protein Mi-2 homolog; K11643 chromodomain-helicase-DNA-binding protein 4 [EC:3.6.4.12]	tolA/9e-07/---	NA
Btabaci_GLEAN_10019416	6747	324.19	571.05	0.968055	3.06e-09	7.24e-07	*	NA	NA	NA	NA	NA
Btabaci_GLEAN_10023608	375	141.61	252.25	0.96774	2.68e-06	0.000218046	*	gi|374093524|gb|AEY84055.1|/3.17437e-47/CSP1 [Bemisia tabaci] &gt;gi|695942042|gb|AIT38528.1| chemosensory protein 2 [Bemisia tabaci] &gt;gi|695942044|gb|AIT38529.1| chemosensory protein 2 [Bemisia tabaci] &gt;gi|695942046|gb|AIT38530.1| chemosensory protein 2 [Bemisia tabaci] &gt;gi|695942048|gb|AIT38531.1| chemosensory protein 2 [Bemisia tabaci] &gt;gi|695942050|gb|AIT38532.1| chemosensory prot…	sp|Q9W1C9|PEB3_DROME/2e-31/Ejaculatory bulb-specific protein 3 OS=Drosophila melanogaster GN=EbpIII PE=1 SV=2	nvi:100120782/1e-22/transcriptional adapter 2B-like; K15127 transcriptional adapter 2-beta	NA	NA
Btabaci_GLEAN_10020161	540	910.72	1617.18	0.967459	5.63e-05	0.00245984	*	gi|383851617|ref|XP_003701328.1|/1.51692e-54/PREDICTED: 60S ribosomal protein L36 [Megachile rotundata]	sp|P49630|RL36_DROME/8e-48/60S ribosomal protein L36 OS=Drosophila melanogaster GN=RpL36 PE=1 SV=1	hst:105187330/1e-53/60S ribosomal protein L36-like; K02920 large subunit ribosomal protein L36e	YPL249c-a/3e-22/---	biological_process:GO:0006412//translation;cellular_component:GO:0005840//ribosome;molecular_function:GO:0003735//structural constituent of ribosome;
Btabaci_GLEAN_10020814	3118	246.09	445.53	0.966745	7.34e-06	0.000488407	*	gi|733604594|dbj|BAQ02364.1|/1.74754e-108/sugar transporter [Nilaparvata lugens]	sp|B0WC46|TRET1_CULQU/3e-57/Facilitated trehalose transporter Tret1 OS=Culex quinquefasciatus GN=Tret1 PE=3 SV=1	mde:101887398/3e-60/uncharacterized LOC101887398; K06069 atypical protein kinase C iota type [EC:2.7.11.13]	BS_araE/9e-27/---	NA
CUFF47.606.3	801	9.81	28.35	0.966326	0.0158441	0.125014	*	gi|391330946|ref|XP_003739912.1|/5.57125e-37/PREDICTED: phosphatidylethanolamine-binding protein homolog F40A3.3-like isoform 2 [Metaseiulus occidentalis]	sp|Q8VIN1|PEBP2_MOUSE/7e-26/Phosphatidylethanolamine-binding protein 2 OS=Mus musculus GN=Pbp2 PE=1 SV=1	tsp:Tsp_02455/1e-24/putative dedicator of cytokinesis protein 5; K12367 dedicator of cytokinesis protein 2	NA	NA
Btabaci_GLEAN_10019968	852	44.38	81.75	0.96581	0.00019145	0.00611385	*	gi|572313954|ref|XP_006622661.1|/9.32207e-63/PREDICTED: RNA exonuclease 4-like isoform X2 [Apis dorsata]	sp|Q91560|REXO4_XENLA/2e-57/RNA exonuclease 4 OS=Xenopus laevis GN=rexo4 PE=2 SV=2	pss:102463741/3e-62/REXO4; REX4, RNA exonuclease 4 homolog (S. cerevisiae); K18327 RNA exonuclease 4 [EC:3.1.-.-]	SPBC1604.09c/2e-52/---	NA
Btabaci_GLEAN_10020443	1700	21.34	40.83	0.96536	0.000993054	0.0195338	*	gi|662219335|ref|XP_008483745.1|/1.22272e-136/PREDICTED: ubiquitin fusion degradation protein 1 homolog isoform X5 [Diaphorina citri]	sp|Q9ES53|UFD1_RAT/1e-106/Ubiquitin fusion degradation protein 1 homolog OS=Rattus norvegicus GN=Ufd1l PE=1 SV=1	nvi:100121764/6e-136/ubiquitin fusion degradation protein 1 homolog; K14016 ubiquitin fusion degradation protein 1	SPBC16A3.09c/2e-59/---	biological_process:GO:0006511//ubiquitin-dependent protein catabolic process;
Btabaci_GLEAN_10022599	1773	254.78	442.95	0.964274	4.44e-06	0.000325805	*	gi|668445666|gb|KFB35908.1|/2.06571e-138/AGAP007378-PB-like protein [Anopheles sinensis]	sp|Q811X6|CRYL1_RAT/4e-105/Lambda-crystallin homolog OS=Rattus norvegicus GN=Cryl1 PE=1 SV=3	api:100160442/3e-138/lambda-crystallin homolog; K13247 L-gulonate 3-dehydrogenase [EC:1.1.1.45]	mll1034/9e-66/---	biological_process:GO:0006631//fatty acid metabolic process;GO:0055114//oxidation-reduction process;molecular_function:GO:0070403//NAD+ binding;GO:0003857//3-hydroxyacyl-CoA dehydrogenase activity;
Btabaci_GLEAN_10004058	2422	18.99	36.09	0.963011	0.0014907	0.0259653	*	gi|913316102|ref|XP_013188971.1|/1.62744e-14/PREDICTED: microtubule-associated protein futsch-like [Amyelois transitella]	sp|P97399|DSPP_MOUSE/3e-09/Dentin sialophosphoprotein OS=Mus musculus GN=Dspp PE=1 SV=2	gga:422331/5e-11/ATRX; alpha thalassemia/mental retardation syndrome X-linked; K10779 transcriptional regulator ATRX [EC:3.6.4.12]	NA	NA
CUFF56.79.1	423	2.64	7.83	0.962887	0.0169305	0.130161	*	gi|91084895|ref|XP_969266.1|/2.69125e-19/PREDICTED: facilitated trehalose transporter Tret1 [Tribolium castaneum] &gt;gi|642926021|ref|XP_008194732.1| PREDICTED: facilitated trehalose transporter Tret1 [Tribolium castaneum] &gt;gi|270008565|gb|EFA05013.1| Facilitated trehalose transporter Tret1-2 homolog-like Protein [Tribolium castaneum]	sp|A9ZSY3|TRET1_BOMMO/2e-06/Facilitated trehalose transporter Tret1 OS=Bombyx mori GN=Tret1 PE=1 SV=1	mde:101887398/2e-08/uncharacterized LOC101887398; K06069 atypical protein kinase C iota type [EC:2.7.11.13]	NA	NA
Btabaci_GLEAN_10018171	4438	176.96	354.95	0.961424	0.00292865	0.0410953	*	gi|939268065|ref|XP_014254166.1|/1.55763e-144/PREDICTED: dolichyl-diphosphooligosaccharide--protein glycosyltransferase 48 kDa subunit [Cimex lectularius]	sp|Q24319|OST48_DROME/3e-120/Dolichyl-diphosphooligosaccharide--protein glycosyltransferase 48 kDa subunit OS=Drosophila melanogaster GN=Ost48 PE=2 SV=2	hst:105187204/1e-138/dolichyl-diphosphooligosaccharide--protein glycosyltransferase 48 kDa subunit; K12670 oligosaccharyltransferase complex subunit beta	NA	NA
Btabaci_GLEAN_10014384	1944	5.24	20.14	0.961034	0.0175966	0.133538	*	gi|1008447036|ref|XP_015837649.1|/5.47497e-16/PREDICTED: uncharacterized protein LOC103313685 isoform X3 [Tribolium castaneum]	sp|P98088|MUC5A_HUMAN/2e-09/Mucin-5AC OS=Homo sapiens GN=MUC5AC PE=1 SV=4	lcm:102346247/8e-07/SRRM1; serine/arginine repetitive matrix 1; K13171 serine/arginine repetitive matrix protein 1	NA	NA
Btabaci_GLEAN_10019954	1671	16.52	44.15	0.96042	0.0148719	0.120239	*	gi|985391748|ref|XP_015363132.1|/1.18309e-50/PREDICTED: facilitated trehalose transporter Tret1-like [Diuraphis noxia]	sp|A9ZSY3|TRET1_BOMMO/5e-19/Facilitated trehalose transporter Tret1 OS=Bombyx mori GN=Tret1 PE=1 SV=1	mde:101887398/6e-28/uncharacterized LOC101887398; K06069 atypical protein kinase C iota type [EC:2.7.11.13]	L140856/7e-14/---	NA
Btabaci_GLEAN_10001758	1851	676.23	1198.34	0.960391	5.05e-06	0.000361503	*	gi|985384726|ref|XP_015370419.1|/5.49683e-149/PREDICTED: senecionine N-oxygenase-like [Diuraphis noxia]	sp|Q8MP06|SNO1_TYRJA/2e-59/Senecionine N-oxygenase OS=Tyria jacobaeae GN=sno1 PE=1 SV=1	soc:105199817/1e-90/membrane-associated guanylate kinase, WW and PDZ domain-containing protein 1; K05631 atrophin-1 interacting protein 3 (BAI1-associated protein 1); K06786 junctional adhesion molecule 4; K06787 endothelial cell adhesion molecule	mlr7328/1e-37/---	NA
CUFF75.542.1	957	26.88	51.8	0.960227	0.00491081	0.058256	*	gi|768410707|ref|XP_011559813.1|/7.02211e-12/PREDICTED: uncharacterized protein LOC105390234 [Plutella xylostella]	NA	NA	NA	NA
CUFF17.319.1	393	6.51	16.69	0.959728	0.0150458	0.120899	*	NA	NA	NA	NA	NA
Btabaci_GLEAN_10026757	741	55.83	97.76	0.959311	4.29e-05	0.00196769	*	gi|506968085|gb|AGM32386.1|/5.86456e-149/proteasome subunit alpha type-6 [Coptotermes formosanus]	sp|P60901|PSA6_RAT/2e-139/Proteasome subunit alpha type-6 OS=Rattus norvegicus GN=Psma6 PE=1 SV=1	nvi:100118195/2e-143/proteasome subunit alpha type-6-like; K02730 20S proteasome subunit alpha 1 [EC:3.4.25.1]	YGL011c/5e-85/---	NA
Btabaci_GLEAN_10006945	741	909.85	1616.51	0.958706	6.92e-05	0.00281221	*	gi|189240524|ref|XP_971875.2|/3.16657e-130/PREDICTED: 60S ribosomal protein L3 [Tribolium castaneum] &gt;gi|270011378|gb|EFA07826.1| 60S ribosomal protein L3-like Protein [Tribolium castaneum]	sp|O16797|RL3_DROME/7e-129/60S ribosomal protein L3 OS=Drosophila melanogaster GN=RpL3 PE=1 SV=3	tca:660560/2e-130/60S ribosomal protein L3; K02925 large subunit ribosomal protein L3e	YOR063w/8e-90/---	biological_process:GO:0006412//translation;cellular_component:GO:0005840//ribosome;molecular_function:GO:0003735//structural constituent of ribosome;
Btabaci_GLEAN_10019030	1635	223.38	389.3	0.958542	1.94e-07	2.56e-05	*	gi|193599010|ref|XP_001951859.1|/0/PREDICTED: putative aldehyde dehydrogenase family 7 member A1 homolog [Acyrthosiphon pisum]	sp|P49419|AL7A1_HUMAN/0.0/Alpha-aminoadipic semialdehyde dehydrogenase OS=Homo sapiens GN=ALDH7A1 PE=1 SV=5	api:100159019/0.0/putative aldehyde dehydrogenase family 7 member A1 homolog; K14085 aldehyde dehydrogenase family 7 member A1 [EC:1.2.1.31 1.2.1.8 1.2.1.3]	TVN1054/2e-165/---	NA
Btabaci_GLEAN_10017288	1167	2.63	15.55	0.9584	0.0151198	0.121207	*	gi|332372474|gb|AEE61379.1|/1.75224e-104/unknown [Dendroctonus ponderosae] &gt;gi|546685465|gb|ERL94969.1| hypothetical protein D910_12241 [Dendroctonus ponderosae]	sp|G5EGA6|DHRS4_CAEEL/6e-37/Dehydrogenase/reductase SDR family member 4 OS=Caenorhabditis elegans GN=dhrs-4 PE=1 SV=1	pxy:105395783/1e-40/D-erythrulose reductase-like; K03331 L-xylulose reductase [EC:1.1.1.10]	TM1724/2e-46/---	NA
Btabaci_GLEAN_10009494	1596	2.12	7.21	0.956385	0.0183058	0.136532	*	gi|939628704|ref|XP_014272081.1|/0/PREDICTED: protein spinster isoform X2 [Halyomorpha halys]	sp|Q9GQQ0|SPIN_DROME/0.0/Protein spinster OS=Drosophila melanogaster GN=spin PE=1 SV=1	tru:101076883/3e-07/synaptic vesicle glycoprotein 2C-like; K06258 MFS transporter, VNT family, synaptic vesicle glycoprotein 2	CC0336/2e-28/---	NA
CUFF84.401.2	1302	511.1	877.1	0.95638	2.7e-08	4.65e-06	*	gi|939653524|ref|XP_014275532.1|/0/PREDICTED: stress-induced-phosphoprotein 1 [Halyomorpha halys]	sp|Q4R8N7|STIP1_MACFA/1e-161/Stress-induced-phosphoprotein 1 OS=Macaca fascicularis GN=STIP1 PE=2 SV=1	api:100167947/0.0/stress-induced-phosphoprotein 1; K09553 stress-induced-phosphoprotein 1	FN1787/2e-23/---	NA
Btabaci_GLEAN_10020941	921	0.53	7.64	0.956	0.010688	0.0974161	*	NA	NA	NA	NA	NA
Btabaci_GLEAN_10020805	731	1090.22	1882.6	0.955534	4.51e-06	0.000329765	*	gi|939689652|ref|XP_014288772.1|/4.11574e-82/PREDICTED: uncharacterized protein LOC106688707 [Halyomorpha halys]	sp|Q9GT45|RS26_ANOGA/4e-56/40S ribosomal protein S26 OS=Anopheles gambiae GN=RpS26 PE=3 SV=2	api:100145849/7e-62/Rps26; ribosomal protein S26; K02976 small subunit ribosomal protein S26e	SPAC1805.11c/3e-43/---	NA
Btabaci_GLEAN_10016070	1374	22.68	48.8	0.955435	0.00661328	0.071097	*	gi|662183194|ref|XP_008476593.1|/2.15299e-124/PREDICTED: WD repeat-containing protein 18 [Diaphorina citri]	sp|Q68EI0|WDR18_DANRE/4e-71/WD repeat-containing protein 18 OS=Danio rerio GN=wdr18 PE=2 SV=1	api:100167131/7e-113/WD repeat-containing protein 18; K14829 pre-rRNA-processing protein IPI3	SPAC13G7.08c/2e-27/---	NA
CUFF4.275.1	675	1.32	10.27	0.954634	0.0135524	0.113225	*	NA	NA	NA	NA	NA
Btabaci_GLEAN_10025724	2147	197.49	343.88	0.953466	1.91e-05	0.00105546	*	gi|646711125|gb|KDR16424.1|/0/Arginyl-tRNA synthetase, cytoplasmic, partial [Zootermopsis nevadensis]	sp|Q6P1S4|SYRC_XENTR/0.0/Arginine--tRNA ligase, cytoplasmic OS=Xenopus tropicalis GN=rars PE=2 SV=1	tca:664292/0.0/arginine--tRNA ligase, cytoplasmic; K01887 arginyl-tRNA synthetase [EC:6.1.1.19]	all3717/5e-162/---	NA
Btabaci_GLEAN_10006263	1789	14.23	56.02	0.953385	0.0182923	0.136532	*	gi|906471192|gb|KNC31589.1|/2.53316e-40/hypothetical protein FF38_12800 [Lucilia cuprina]	sp|P31729|OV16_ONCVO/1e-30/OV-16 antigen OS=Onchocerca volvulus GN=OV16 PE=2 SV=2	der:Dere_GG24786/5e-26/GG24786 gene product from transcript GG24786-RA; K17439 large subunit ribosomal protein L35	YLR178c/3e-06/---	NA
Btabaci_GLEAN_10025944	8761	944.71	1647.87	0.952646	0.000143305	0.00495173	*	gi|939248911|ref|XP_014243967.1|/2.08393e-122/PREDICTED: TLD domain-containing protein 2 isoform X22 [Cimex lectularius]	sp|Q8N573|OXR1_HUMAN/2e-64/Oxidation resistance protein 1 OS=Homo sapiens GN=OXR1 PE=1 SV=2	bfo:BRAFLDRAFT_124886/3e-51/hypothetical protein; K12587 exosome complex component MTR3	YPL196w/2e-18/---	NA
Btabaci_GLEAN_10021568	926	0.8	6.88	0.952082	0.0129872	0.110564	*	NA	NA	NA	NA	NA
Btabaci_GLEAN_10026952	948	30.23	57.93	0.951105	0.00133909	0.024139	*	gi|648215888|ref|NP_001280401.1|/1.66492e-119/uncharacterized protein LOC100161693 [Acyrthosiphon pisum] &gt;gi|239791006|dbj|BAH72025.1| ACYPI002894 [Acyrthosiphon pisum]	sp|Q96NR8|RDH12_HUMAN/2e-95/Retinol dehydrogenase 12 OS=Homo sapiens GN=RDH12 PE=1 SV=3	cmk:103175207/2e-98/rdh12; retinol dehydrogenase 12 (all-trans/9-cis/11-cis); K11153 retinol dehydrogenase 12 [EC:1.1.1.300]	MT0074/2e-54/---	biological_process:GO:0008152//metabolic process;molecular_function:GO:0003824//catalytic activity;
Btabaci_GLEAN_10009475	444	130.87	233.6	0.950261	0.000163296	0.00550841	*	gi|559373032|gb|AHB12474.1|/1.21334e-88/60S Ribosomal Protein L27A [Pantala flavescens]	sp|P18445|RL27A_RAT/3e-87/60S ribosomal protein L27a OS=Rattus norvegicus GN=Rpl27a PE=1 SV=3	bmy:Bm1_04910/5e-89/60S ribosomal protein L27a; K02900 large subunit ribosomal protein L27Ae	SPBC776.11/8e-66/---	NA
Btabaci_GLEAN_10026454	3811	218.47	370	0.949502	9.31e-10	2.99e-07	*	gi|195486105|ref|XP_002091363.1|/1.69646e-144/uncharacterized protein Dyak_GE12284 [Drosophila yakuba] &gt;gi|194177464|gb|EDW91075.1| uncharacterized protein Dyak_GE12284 [Drosophila yakuba]	sp|Q9NRA2|S17A5_HUMAN/4e-78/Sialin OS=Homo sapiens GN=SLC17A5 PE=1 SV=2	cfo:105250056/5e-96/putative inorganic phosphate cotransporter; K08193 MFS transporter, ACS family, solute carrier family 17 (sodium-dependent inorganic phosphate cotransporter), other	dgoT/2e-16/---	NA
Btabaci_GLEAN_10011506	465	3.35	17.04	0.948654	0.0170247	0.130559	*	gi|925678356|gb|KOX75391.1|/1.46867e-58/Serine/threonine/tyrosine-interacting protein [Melipona quadrifasciata]	sp|Q8WUJ0|STYX_HUMAN/4e-60/Serine/threonine/tyrosine-interacting protein OS=Homo sapiens GN=STYX PE=1 SV=1	tup:102494439/2e-59/STYX; serine/threonine/tyrosine interacting protein; K18042 serine/threonine/tyrosine-interacting protein	SPBC17A3.06/6e-08/---	NA
Btabaci_GLEAN_10021434	1319	120.79	213.24	0.947662	7.29e-05	0.00291371	*	gi|242247652|ref|NP_001156182.1|/1.28131e-137/sideroflexin-like [Acyrthosiphon pisum] &gt;gi|641672527|ref|XP_008185976.1| PREDICTED: sideroflexin-like isoform X1 [Acyrthosiphon pisum] &gt;gi|239790397|dbj|BAH71763.1| ACYPI005314 [Acyrthosiphon pisum]	sp|B2LU20|SFXN1_SHEEP/4e-125/Sideroflexin-1 OS=Ovis aries GN=SFXN1 PE=2 SV=1	smm:Smp_136960/2e-103/sideroflexin 123; K03351 anaphase-promoting complex subunit 4	NA	biological_process:GO:0034220//ion transmembrane transport;cellular_component:GO:0016021//integral component of membrane;GO:0031966//mitochondrial membrane;molecular_function:GO:0015075//ion transmembrane transporter activity;
Btabaci_GLEAN_10005460	942	1598.04	2773.16	0.946592	2.64e-05	0.00133987	*	gi|559373194|gb|AHB12488.1|/0/60S Ribosomal Protein LP0 [Pantala flavescens]	sp|Q9U3U0|RLA0_CERCA/2e-170/60S acidic ribosomal protein P0 OS=Ceratitis capitata GN=RpLP0 PE=3 SV=1	tca:656653/0.0/60S acidic ribosomal protein P0; K02941 large subunit ribosomal protein LP0	SPCC18.14c/4e-115/---	biological_process:GO:0042254//ribosome biogenesis;cellular_component:GO:0005840//ribosome;
CUFF32.194.1	1124	3.7	13.03	0.946085	0.0195311	0.141648	*	gi|934152398|gb|KPM03215.1|/2.26798e-35/phosphatidylethanolamine-binding protein-like protein F40A3.3-like protein [Sarcoptes scabiei]	sp|P31729|OV16_ONCVO/5e-35/OV-16 antigen OS=Onchocerca volvulus GN=OV16 PE=2 SV=2	tsp:Tsp_02455/1e-27/putative dedicator of cytokinesis protein 5; K12367 dedicator of cytokinesis protein 2	YLR178c/3e-10/---	NA
Btabaci_GLEAN_10004301	360	3.13	13.79	0.945759	0.0182265	0.136299	*	gi|345495731|ref|XP_001606443.2|/3.88752e-68/PREDICTED: transcription initiation factor TFIID subunit 13 isoform X2 [Nasonia vitripennis]	sp|Q5R9W6|TAF13_PONAB/1e-57/Transcription initiation factor TFIID subunit 13 OS=Pongo abelii GN=TAF13 PE=2 SV=1	nvi:100122836/2e-68/transcription initiation factor TFIID subunit 13; K03127 transcription initiation factor TFIID subunit 13	ECU04g0950/1e-17/---	NA
Btabaci_GLEAN_10017547	1249	1041.87	1769.1	0.94381	1.78e-07	2.39e-05	*	gi|189240524|ref|XP_971875.2|/3.27189e-175/PREDICTED: 60S ribosomal protein L3 [Tribolium castaneum] &gt;gi|270011378|gb|EFA07826.1| 60S ribosomal protein L3-like Protein [Tribolium castaneum]	sp|O16797|RL3_DROME/1e-170/60S ribosomal protein L3 OS=Drosophila melanogaster GN=RpL3 PE=1 SV=3	tca:660560/2e-175/60S ribosomal protein L3; K02925 large subunit ribosomal protein L3e	SPAPB8E5.06c/2e-137/---	cellular_component:GO:0030529//intracellular ribonucleoprotein complex;
Btabaci_GLEAN_10018264	564	761.5	1321.01	0.943797	3.82e-05	0.00180077	*	gi|646705137|gb|KDR13016.1|/5.21913e-96/Metalloendopeptidase OMA1, mitochondrial [Zootermopsis nevadensis]	sp|E9QBI7|OMA1_DANRE/4e-73/Metalloendopeptidase OMA1, mitochondrial OS=Danio rerio GN=oma1 PE=3 SV=1	phu:Phum_PHUM226830/9e-79/60S ribosomal protein L26, putative; K02898 large subunit ribosomal protein L26e	SPBC29B5.03c/4e-42/---	molecular_function:GO:0008233//peptidase activity;
Btabaci_GLEAN_10022353	480	394.52	703.67	0.943295	0.000247259	0.00749499	*	gi|264667439|gb|ACY71305.1|/2.45455e-61/ribosomal protein S10 [Chrysomela tremula]	sp|Q962R9|RS10_SPOFR/1e-58/40S ribosomal protein S10 OS=Spodoptera frugiperda GN=RpS10 PE=2 SV=1	tca:662284/2e-60/40S ribosomal protein S10; K02947 small subunit ribosomal protein S10e	SPBP22H7.08/1e-35/---	NA
Btabaci_GLEAN_10027207	2049	5.21	14.89	0.942862	0.0186931	0.138391	*	gi|636630780|gb|AIA09350.1|/0/alpha-glucosidase family 31, partial [Periplaneta americana]	sp|Q6NSJ0|K1161_HUMAN/5e-127/Uncharacterized family 31 glucosidase KIAA1161 OS=Homo sapiens GN=KIAA1161 PE=1 SV=2	dme:Dmel_CG11909/8e-174/tobi; target of brain insulin (EC:3.2.1.20); K01187 alpha-glucosidase [EC:3.2.1.20]	TM0308/1e-29/---	NA
Btabaci_GLEAN_10027196	2049	5.21	14.89	0.942862	0.0186931	0.138391	*	gi|636630780|gb|AIA09350.1|/0/alpha-glucosidase family 31, partial [Periplaneta americana]	sp|Q6NSJ0|K1161_HUMAN/5e-127/Uncharacterized family 31 glucosidase KIAA1161 OS=Homo sapiens GN=KIAA1161 PE=1 SV=2	dme:Dmel_CG11909/8e-174/tobi; target of brain insulin (EC:3.2.1.20); K01187 alpha-glucosidase [EC:3.2.1.20]	TM0308/1e-29/---	NA
Btabaci_GLEAN_10023295	2259	58.65	108.78	0.942779	0.00110988	0.0212777	*	gi|91085763|ref|XP_974155.1|/0/PREDICTED: polyribonucleotide nucleotidyltransferase 1, mitochondrial isoform X1 [Tribolium castaneum] &gt;gi|270009999|gb|EFA06447.1| Polyribonucleotide nucleotidyltransferase 1, mitochondrial-like Protein [Tribolium castaneum]	sp|Q8TCS8|PNPT1_HUMAN/0.0/Polyribonucleotide nucleotidyltransferase 1, mitochondrial OS=Homo sapiens GN=PNPT1 PE=1 SV=2	api:100168538/0.0/polyribonucleotide nucleotidyltransferase 1, mitochondrial; K00962 polyribonucleotide nucleotidyltransferase [EC:2.7.7.8]	AGc124/2e-129/---	biological_process:GO:0090503//RNA phosphodiester bond hydrolysis, exonucleolytic;GO:0006396//RNA processing;GO:0006402//mRNA catabolic process;molecular_function:GO:0003723//RNA binding;GO:0004654//polyribonucleotide nucleotidyltransferase activity;GO:0000175//3'-5'-exoribonuclease activity;
Btabaci_GLEAN_10001990	2160	8.94	33.15	0.9427	0.0199777	0.143377	*	gi|7106224|gb|AAF36090.1|/8.16335e-53/flagelliform silk protein, partial [Nephila clavipes]	sp|P18165|LORI_MOUSE/1e-46/Loricrin OS=Mus musculus GN=Lor PE=2 SV=2	mdo:100019077/1e-47/LOR; loricrin; K10385 loricrin	XF0818/7e-24/---	NA
Btabaci_GLEAN_10027026	674	729.51	1274.02	0.94121	5.99e-05	0.00257162	*	gi|240129500|gb|ACS44779.1|/1.10765e-167/thymidylate synthase [Litopenaeus vannamei]	sp|P04818|TYSY_HUMAN/2e-152/Thymidylate synthase OS=Homo sapiens GN=TYMS PE=1 SV=3	tca:659164/6e-166/thymidylate synthase-like; K00560 thymidylate synthase [EC:2.1.1.45]	SPAC15E1.04_2/3e-120/---	biological_process:GO:0006231//dTMP biosynthetic process;GO:0032259//methylation;molecular_function:GO:0004799//thymidylate synthase activity;
Btabaci_GLEAN_10006887	1371	8.14	20.47	0.940468	0.0166244	0.128726	*	gi|926633718|ref|XP_013782675.1|/1.02646e-159/PREDICTED: cystathionine gamma-lyase-like [Limulus polyphemus]	sp|Q60HG7|CGL_MACFA/4e-153/Cystathionine gamma-lyase OS=Macaca fascicularis GN=CTH PE=2 SV=1	lgi:LOTGIDRAFT_216813/3e-160/hypothetical protein; K01758 cystathionine gamma-lyase [EC:4.4.1.1]	APE1226/8e-123/---	NA
Btabaci_GLEAN_10026158	1488	33.41	63.8	0.940116	0.00189907	0.0306641	*	gi|300487873|gb|ACT68012.1|/0/cytochrome P450 CYP6CX1v1 [Bemisia tabaci]	sp|Q964R1|CP6J1_BLAGE/1e-84/Cytochrome P450 6j1 OS=Blattella germanica GN=CYP6J1 PE=2 SV=1	tca:658388/2e-83/CYP6BR1; cytochrome P450 6BR1; K14999 cytochrome P450, family 6 [EC:1.14.-.-]	AGc2890/5e-24/---	NA
Btabaci_GLEAN_10014446	1276	10.04	28.75	0.939909	0.0195904	0.141949	*	gi|985396904|ref|XP_015365971.1|/2.0057e-37/PREDICTED: uncharacterized protein LOC107163197 [Diuraphis noxia]	NA	NA	NA	NA
CUFF109.726.1	472	605.15	1036.6	0.939645	9.93e-05	0.00377685	*	gi|149287110|gb|ABR23454.1|/1.70306e-12/60S ribosomal protein L37 [Ornithodoros parkeri]	sp|P61928|RL37_RAT/1e-13/60S ribosomal protein L37 OS=Rattus norvegicus GN=Rpl37 PE=1 SV=2	nve:NEMVE_v1g244518/3e-14/hypothetical protein ; K02922 large subunit ribosomal protein L37e	YLR185w/2e-07/---	biological_process:GO:0006412//translation;cellular_component:GO:0005840//ribosome;molecular_function:GO:0019843//rRNA binding;GO:0003735//structural constituent of ribosome;GO:0046872//metal ion binding;
Btabaci_GLEAN_10022107	975	1176.46	2030.83	0.938969	3.12e-05	0.00155059	*	gi|646697936|gb|KDR09351.1|/1.10362e-105/60S ribosomal protein L23a [Zootermopsis nevadensis]	sp|P62752|RL23A_RAT/9e-66/60S ribosomal protein L23a OS=Rattus norvegicus GN=Rpl23a PE=2 SV=1	api:100166785/2e-100/neurofilament heavy polypeptide; K02893 large subunit ribosomal protein L23Ae	SPBC4F6.04/2e-49/---	NA
Btabaci_GLEAN_10011423	675	18.81	35.66	0.938417	0.00405293	0.051294	*	gi|969517820|ref|XP_015043173.1|/2.47902e-06/uncharacterized protein Dpse_GA23840 [Drosophila pseudoobscura pseudoobscura] &gt;gi|950779360|gb|KRT08110.1| uncharacterized protein Dpse_GA23840 [Drosophila pseudoobscura pseudoobscura]	NA	pbi:103052665/3e-06/SRRM2; serine/arginine repetitive matrix 2; K13172 serine/arginine repetitive matrix protein 2	BMEI1883/1e-79/---	NA
Btabaci_GLEAN_10019298	483	162.22	286.19	0.938371	0.000239003	0.00729643	*	gi|663070925|ref|NP_001284608.1|/5.65823e-40/60S ribosomal protein L28-like [Diaphorina citri] &gt;gi|662208956|ref|XP_008478058.1| PREDICTED: 60S ribosomal protein L28-like [Diaphorina citri] &gt;gi|110671516|gb|ABG82009.1| putative ribosomal protein L28 [Diaphorina citri]	sp|Q9VZS5|RL28_DROME/1e-36/60S ribosomal protein L28 OS=Drosophila melanogaster GN=RpL28 PE=1 SV=1	nvi:100113783/4e-39/60S ribosomal protein L28; K02903 large subunit ribosomal protein L28e	NA	NA
Btabaci_GLEAN_10012286	483	162.22	286.19	0.938371	0.000239003	0.00729643	*	gi|663070925|ref|NP_001284608.1|/5.65823e-40/60S ribosomal protein L28-like [Diaphorina citri] &gt;gi|662208956|ref|XP_008478058.1| PREDICTED: 60S ribosomal protein L28-like [Diaphorina citri] &gt;gi|110671516|gb|ABG82009.1| putative ribosomal protein L28 [Diaphorina citri]	sp|Q9VZS5|RL28_DROME/1e-36/60S ribosomal protein L28 OS=Drosophila melanogaster GN=RpL28 PE=1 SV=1	nvi:100113783/4e-39/60S ribosomal protein L28; K02903 large subunit ribosomal protein L28e	NA	NA
Btabaci_GLEAN_10011930	1263	11.4	23.58	0.936766	0.00862465	0.0857182	*	gi|646711660|gb|KDR16751.1|/2.13168e-115/7-dehydrocholesterol reductase [Zootermopsis nevadensis]	sp|Q5E9J5|DHCR7_BOVIN/5e-50/7-dehydrocholesterol reductase OS=Bos taurus GN=DHCR7 PE=2 SV=1	phu:Phum_PHUM060150/2e-112/7-dehydrocholesterol reductase, putative (EC:1.3.1.21); K00213 7-dehydrocholesterol reductase [EC:1.3.1.21]	NA	NA
Btabaci_GLEAN_10014128	735	20.95	39.12	0.935455	0.00482759	0.0577514	*	gi|121543863|gb|ABM55596.1|/2.76677e-85/putative hydroxysteroid (17-beta) dehydrogenase 8 [Maconellicoccus hirsutus]	sp|P50171|DHB8_MOUSE/9e-73/Estradiol 17-beta-dehydrogenase 8 OS=Mus musculus GN=Hsd17b8 PE=1 SV=2	bmor:101742305/3e-78/estradiol 17-beta-dehydrogenase 8; K13370 17beta-estradiol 17-dehydrogenase / 3alpha(17beta)-hydroxysteroid dehydrogenase (NAD+) [EC:1.1.1.62 1.1.1.239]	TM1724/5e-63/---	NA
Btabaci_GLEAN_10025875	1299	7.97	17.89	0.934337	0.0142125	0.117302	*	gi|1009351853|gb|KYM77315.1|/1.92664e-23/Adhesive plaque matrix protein [Atta colombica]	sp|Q02817|MUC2_HUMAN/1e-24/Mucin-2 OS=Homo sapiens GN=MUC2 PE=1 SV=2	asn:102388355/5e-30/mucin-2-like; K10955 intestinal mucin-2	SPBC28F2.12/4e-14/---	NA
Btabaci_GLEAN_10018914	936	37.39	74.62	0.932313	0.00601412	0.0664423	*	gi|193587350|ref|XP_001952157.1|/4.88389e-89/PREDICTED: 25S rRNA (adenine(645)-N(1))-methyltransferase [Acyrthosiphon pisum]	sp|Q5U4F0|RRP8_RAT/4e-67/Ribosomal RNA-processing protein 8 OS=Rattus norvegicus GN=Rrp8 PE=1 SV=1	api:100164653/3e-89/25S rRNA (adenine(645)-N(1))-methyltransferase; K14850 ribosomal RNA-processing protein 8 [EC:2.1.1.287]	YDR083w/9e-47/---	NA
Btabaci_GLEAN_10017387	2527	21.25	58.36	0.932041	0.0199671	0.143377	*	gi|339896235|gb|AEK21803.1|/2.05018e-160/cytochrome P450 [Bemisia tabaci]	sp|Q964R0|CP6K1_BLAGE/5e-50/Cytochrome P450 6k1 OS=Blattella germanica GN=CYP6K1 PE=2 SV=1	aga:AgaP_AGAP008212/2e-58/AGAP008212-PA; K14999 cytochrome P450, family 6 [EC:1.14.-.-]	VNG0422G/3e-22/---	NA
Btabaci_GLEAN_10020862	2722	143.5	249.94	0.931824	1.51e-05	0.000874432	*	gi|339896239|gb|AEK21805.1|/1.14724e-148/cytochrome P450 [Bemisia tabaci]	sp|Q5RCN6|CP4V2_PONAB/3e-90/Cytochrome P450 4V2 OS=Pongo abelii GN=CYP4V2 PE=2 SV=1	crg:105333805/1e-95/cytochrome P450 4V2-like; K07427 cytochrome P450, family 4, subfamily V	BH0579/3e-35/---	NA
Btabaci_GLEAN_10021602	1023	24.26	45.08	0.931495	0.00184667	0.030219	*	gi|646719206|gb|KDR21405.1|/1.86437e-85/hypothetical protein L798_04157, partial [Zootermopsis nevadensis]	sp|Q6PAT0|ADAT3_MOUSE/4e-71/Probable inactive tRNA-specific adenosine deaminase-like protein 3 OS=Mus musculus GN=Adat3 PE=1 SV=1	tca:663369/5e-80/probable inactive tRNA-specific adenosine deaminase-like protein 3; K15442 tRNA-specific adenosine deaminase 3	ECU09g0990/1e-12/---	NA
Btabaci_GLEAN_10011945	3048	60.53	117.48	0.930999	0.00281324	0.040055	*	gi|817223927|ref|XP_012287194.1|/8.80565e-12/PREDICTED: anosmin-1 [Orussus abietinus]	NA	NA	NA	NA
CUFF96.1.1	864	1.83	8.39	0.930396	0.0190467	0.139613	*	gi|998492540|ref|XP_015509714.1|/9.98692e-48/PREDICTED: putative 115 kDa protein in type-1 retrotransposable element R1DM [Neodiprion lecontei]	NA	dpe:Dper_GL15466/8e-22/GL15466 gene product from transcript GL15466-RA; K14946 RNA binding protein fox-1	NA	NA
Btabaci_GLEAN_10025313	492	7.97	18.06	0.930215	0.0157168	0.124412	*	gi|156543316|ref|XP_001605980.1|/4.83343e-40/PREDICTED: WASH complex subunit CCDC53 homolog [Nasonia vitripennis]	sp|Q9VLT8|CCD53_DROME/7e-34/WASH complex subunit CCDC53 homolog OS=Drosophila melanogaster GN=CCDC53 PE=1 SV=2	nvi:100113825/3e-40/WASH complex subunit CCDC53 homolog; K18463 WASH complex subunit CCDC53	NA	NA
Btabaci_GLEAN_10022391	492	7.97	18.06	0.930215	0.0157168	0.124412	*	gi|156543316|ref|XP_001605980.1|/4.83343e-40/PREDICTED: WASH complex subunit CCDC53 homolog [Nasonia vitripennis]	sp|Q9VLT8|CCD53_DROME/7e-34/WASH complex subunit CCDC53 homolog OS=Drosophila melanogaster GN=CCDC53 PE=1 SV=2	nvi:100113825/3e-40/WASH complex subunit CCDC53 homolog; K18463 WASH complex subunit CCDC53	NA	NA
Btabaci_GLEAN_10009763	923	1290.87	2238.9	0.929867	0.000113582	0.00417899	*	gi|112982844|ref|NP_001037135.1|/8.15044e-125/ribosomal protein L7 [Bombyx mori] &gt;gi|54609201|gb|AAV34816.1| ribosomal protein L7 [Bombyx mori]	sp|P32100|RL7_DROME/9e-104/60S ribosomal protein L7 OS=Drosophila melanogaster GN=RpL7 PE=1 SV=2	bmor:692661/4e-125/RpL7; ribosomal protein L7; K02937 large subunit ribosomal protein L7e	SPBC18H10.12c/7e-87/---	cellular_component:GO:0005840//ribosome;
Btabaci_GLEAN_10010247	2866	106.22	183.58	0.929632	1.1e-05	0.000678394	*	gi|939255533|ref|XP_014247522.1|/5.44681e-69/PREDICTED: dnaJ homolog subfamily B member 12 [Cimex lectularius] &gt;gi|939255535|ref|XP_014247523.1| PREDICTED: dnaJ homolog subfamily B member 12 [Cimex lectularius]	sp|Q7ZXQ8|DJB14_XENLA/1e-49/DnaJ homolog subfamily B member 14 OS=Xenopus laevis GN=dnajb14 PE=2 SV=1	soc:105207944/7e-67/dnaJ homolog subfamily B member 12; K09518 DnaJ homolog subfamily B member 12	MA1479/2e-17/---	NA
Btabaci_GLEAN_10009777	2297	2.63	14.15	0.929293	0.0185497	0.137748	*	gi|924553100|gb|ALC38375.1|/2.27654e-73/Ugt37a1 [Drosophila busckii]	sp|O97951|UDB18_MACFA/2e-43/UDP-glucuronosyltransferase 2B18 OS=Macaca fascicularis GN=UGT2B18 PE=1 SV=1	ame:727593/5e-70/GB15163; glucuronosyltransferase; K00699 glucuronosyltransferase [EC:2.4.1.17]	BS_ydhE/2e-06/---	NA
Btabaci_GLEAN_10010134	306	133.8	235.89	0.929289	0.001853	0.0302584	*	NA	NA	NA	NA	NA
Btabaci_GLEAN_10026694	513	103.94	174.64	0.928847	4.32e-05	0.00197307	*	gi|817211196|ref|XP_012281725.1|/3.00144e-87/PREDICTED: probable ribosome biogenesis protein RLP24 [Orussus abietinus]	sp|Q9VGN9|RLP24_DROME/2e-78/Probable ribosome biogenesis protein RLP24 OS=Drosophila melanogaster GN=RpL24-like PE=1 SV=1	nvi:100117175/2e-84/probable ribosome biogenesis protein RLP24; K02896 large subunit ribosomal protein L24e	YLR009w/1e-57/---	NA
Btabaci_GLEAN_10024364	513	103.94	174.64	0.928847	4.32e-05	0.00197307	*	gi|817211196|ref|XP_012281725.1|/3.00144e-87/PREDICTED: probable ribosome biogenesis protein RLP24 [Orussus abietinus]	sp|Q9VGN9|RLP24_DROME/2e-78/Probable ribosome biogenesis protein RLP24 OS=Drosophila melanogaster GN=RpL24-like PE=1 SV=1	nvi:100117175/2e-84/probable ribosome biogenesis protein RLP24; K02896 large subunit ribosomal protein L24e	YLR009w/1e-57/---	NA
Btabaci_GLEAN_10004492	1085	1197.08	2092.37	0.928446	0.000165561	0.00555183	*	gi|641677073|ref|XP_008187640.1|/1.22545e-100/PREDICTED: ribosomal protein L13-like isoform X1 [Acyrthosiphon pisum]	sp|Q962U1|RL13_SPOFR/6e-90/60S ribosomal protein L13 OS=Spodoptera frugiperda GN=RpL13 PE=2 SV=1	api:100165315/9e-101/ribosomal protein L13-like; K02873 large subunit ribosomal protein L13e	SPAC664.05/1e-47/---	cellular_component:GO:0005622//intracellular;
Btabaci_GLEAN_10017027	1455	30.88	56.07	0.927612	0.0018973	0.0306641	*	gi|939266681|ref|XP_014253430.1|/1.57874e-51/PREDICTED: nuclear fragile X mental retardation-interacting protein 1 [Cimex lectularius]	sp|Q641W3|NUFP1_RAT/2e-19/Nuclear fragile X mental retardation-interacting protein 1 OS=Rattus norvegicus GN=Nufip1 PE=1 SV=1	xma:102235383/6e-10/splicing factor 3B subunit 4-like; K12831 splicing factor 3B subunit 4	PA0197/9e-08/---	NA
Btabaci_GLEAN_10018083	5196	34490.1	85653.6	0.927594	0.0181038	0.1358	*	gi|315307980|gb|ADU04393.1|/0/vitellogenin [Bemisia tabaci]	sp|Q16927|VIT1_AEDAE/0.0/Vitellogenin-A1 OS=Aedes aegypti GN=VGA1 PE=1 SV=2	hsa:4583/2e-172/MUC2, MLP, MUC-2, SMUC; mucin 2, oligomeric mucus/gel-forming; K10955 intestinal mucin-2	YPO2725/8e-18/---	NA
CUFF86.292.1	1500	2.36	9.43	0.926417	0.021228	0.148948	*	gi|642940039|ref|XP_008201045.1|/4.81089e-29/PREDICTED: uncharacterized protein LOC103315070 [Tribolium castaneum]	sp|Q75JC9|Y8484_DICDI/8e-22/Uncharacterized protein DDB_G0271670 OS=Dictyostelium discoideum GN=DDB_G0271670 PE=3 SV=1	rro:104669448/5e-17/putative protein TPRXL; K03006 DNA-directed RNA polymerase II subunit RPB1 [EC:2.7.7.6]	SPBC28F2.12/2e-08/---	NA
Btabaci_GLEAN_10011141	1866	2.59	11.82	0.926356	0.0208996	0.147361	*	gi|642940039|ref|XP_008201045.1|/6.83992e-22/PREDICTED: uncharacterized protein LOC103315070 [Tribolium castaneum]	NA	NA	NA	NA
Btabaci_GLEAN_10017840	1791	134.97	228.53	0.925222	2.91e-07	3.51e-05	*	gi|546684832|gb|ERL94414.1|/0/hypothetical protein D910_11692 [Dendroctonus ponderosae]	sp|Q6P1S4|SYRC_XENTR/0.0/Arginine--tRNA ligase, cytoplasmic OS=Xenopus tropicalis GN=rars PE=2 SV=1	ame:550903/0.0/Aats-arg, GB17602; arginyl-tRNA synthetase; K01887 arginyl-tRNA synthetase [EC:6.1.1.19]	all3717/4e-127/---	NA
CUFF13.457.3	2097	485.71	935.76	0.924416	0.00281966	0.0400903	*	gi|939270862|ref|XP_014255669.1|/1.19243e-133/PREDICTED: diacylglycerol O-acyltransferase 2-like [Cimex lectularius]	sp|Q2KHS5|MOG2A_XENLA/4e-109/2-acylglycerol O-acyltransferase 2-A OS=Xenopus laevis GN=mogat2-a PE=2 SV=1	bmor:101735542/6e-118/2-acylglycerol O-acyltransferase 2-A-like; K14457 2-acylglycerol O-acyltransferase 2 [EC:2.3.1.22]	Rv1920/9e-09/---	NA
CUFF77.356.1	816	1.81	10.27	0.924231	0.0191489	0.139986	*	gi|645018280|ref|XP_008205927.1|/6.74167e-06/PREDICTED: interference hedgehog-like isoform X2 [Nasonia vitripennis]	NA	NA	NA	NA
Btabaci_GLEAN_10007470	882	202.32	342.4	0.924072	6.88e-05	0.00281221	*	gi|662221619|ref|XP_008485012.1|/3.44826e-06/PREDICTED: uncharacterized protein LOC103521681, partial [Diaphorina citri]	NA	NA	NA	NA
Btabaci_GLEAN_10016681	444	232.55	404.62	0.921644	0.000130262	0.00462293	*	gi|559373032|gb|AHB12474.1|/1.21334e-88/60S Ribosomal Protein L27A [Pantala flavescens]	sp|P18445|RL27A_RAT/3e-87/60S ribosomal protein L27a OS=Rattus norvegicus GN=Rpl27a PE=1 SV=3	bmy:Bm1_04910/5e-89/60S ribosomal protein L27a; K02900 large subunit ribosomal protein L27Ae	SPBC776.11/8e-66/---	NA
Btabaci_GLEAN_10027023	660	147.03	246.13	0.921073	6.66e-07	7.1e-05	*	gi|1008426798|ref|XP_015836218.1|/1.49584e-103/PREDICTED: protein D2 isoform X2 [Tribolium castaneum]	sp|O16264|PEBPH_CAEEL/6e-73/Phosphatidylethanolamine-binding protein homolog F40A3.3 OS=Caenorhabditis elegans GN=F40A3.3 PE=3 SV=1	tsp:Tsp_02455/5e-69/putative dedicator of cytokinesis protein 5; K12367 dedicator of cytokinesis protein 2	YLR178c/2e-15/---	NA
CUFF66.524.1	243	12.9	26.91	0.920575	0.0136295	0.113591	*	NA	NA	NA	NA	NA
Btabaci_GLEAN_10026154	630	81.31	142.07	0.919727	0.000760713	0.0162594	*	gi|646711569|gb|KDR16684.1|/3.92132e-100/Proteasome subunit beta type-2 [Zootermopsis nevadensis]	sp|Q5E9K0|PSB2_BOVIN/8e-79/Proteasome subunit beta type-2 OS=Bos taurus GN=PSMB2 PE=1 SV=1	nvi:100116234/5e-99/proteasome subunit beta type-2-like; K02734 20S proteasome subunit beta 4 [EC:3.4.25.1]	YER012w/2e-58/---	biological_process:GO:0051603//proteolysis involved in cellular protein catabolic process;cellular_component:GO:0005839//proteasome core complex;GO:0005737//cytoplasm;GO:0005634//nucleus;molecular_function:GO:0004298//threonine-type endopeptidase activity;
Btabaci_GLEAN_10015478	1023	200.27	363.43	0.918282	0.000927991	0.0187971	*	gi|939698465|ref|XP_014293411.1|/7.8401e-23/PREDICTED: RNA polymerase II transcriptional coactivator-like [Halyomorpha halys]	sp|Q9VLR5|TCP4_DROME/5e-18/RNA polymerase II transcriptional coactivator OS=Drosophila melanogaster GN=Ssb-c31a PE=2 SV=1	NA	NA	NA
CUFF77.160.1	533	390.57	673.63	0.918199	0.000227375	0.0070042	*	gi|121543975|gb|ABM55652.1|/1.56057e-37/ribosomal protein S28e-like protein [Maconellicoccus hirsutus]	sp|Q9W334|RS28_DROME/1e-38/40S ribosomal protein S28 OS=Drosophila melanogaster GN=RpS28b PE=1 SV=2	dvi:Dvir_GJ19416/2e-37/GJ19416 gene product from transcript GJ19416-RA; K02979 small subunit ribosomal protein S28e	YOR167c/9e-26/---	biological_process:GO:0002181//cytoplasmic translation;cellular_component:GO:0022627//cytosolic small ribosomal subunit;molecular_function:GO:0003735//structural constituent of ribosome;
Btabaci_GLEAN_10017827	1404	8.19	32.16	0.917788	0.0227016	0.155185	*	gi|242017074|ref|XP_002429018.1|/4.58381e-45/phosphatidylethanolamine-binding protein, putative [Pediculus humanus corporis] &gt;gi|212513864|gb|EEB16280.1| phosphatidylethanolamine-binding protein, putative [Pediculus humanus corporis]	sp|P31729|OV16_ONCVO/1e-35/OV-16 antigen OS=Onchocerca volvulus GN=OV16 PE=2 SV=2	tsp:Tsp_02455/2e-34/putative dedicator of cytokinesis protein 5; K12367 dedicator of cytokinesis protein 2	NA	NA
Btabaci_GLEAN_10017165	417	105.53	200.4	0.917077	0.00683448	0.0725903	*	gi|926618772|ref|XP_013774606.1|/2.88085e-06/PREDICTED: uncharacterized protein LOC106459524 [Limulus polyphemus]	NA	NA	NA	NA
CUFF27.82.1	1130	107.29	213.03	0.916371	0.0067151	0.0717639	*	gi|662190233|ref|XP_008467871.1|/9.48817e-112/PREDICTED: solute carrier family 28 member 3-like [Diaphorina citri]	sp|O88627|S28A2_MOUSE/2e-76/Sodium/nucleoside cotransporter 2 OS=Mus musculus GN=Slc28a2 PE=1 SV=2	api:100162704/1e-103/sodium/nucleoside cotransporter 2-like; K11536 pyrimidine nucleoside transport protein	all0378/2e-68/---	NA
Btabaci_GLEAN_10009647	2619	4.78	12.22	0.916354	0.0209882	0.147741	*	gi|641653033|ref|XP_008178631.1|/4.10237e-104/PREDICTED: zinc finger protein 665-like, partial [Acyrthosiphon pisum]	sp|P51523|ZNF84_HUMAN/1e-98/Zinc finger protein 84 OS=Homo sapiens GN=ZNF84 PE=1 SV=2	bfo:BRAFLDRAFT_57046/1e-105/hypothetical protein; K09228 KRAB domain-containing zinc finger protein	SPAC144.09c/3e-28/---	NA
CUFF47.222.1	254	64.48	109.65	0.915987	0.000828057	0.0173505	*	NA	NA	NA	NA	NA
Btabaci_GLEAN_10010494	2676	59.6	138.57	0.915752	0.015997	0.125871	*	gi|646721720|gb|KDR22970.1|/0/Ribonucleoside-diphosphate reductase large subunit [Zootermopsis nevadensis]	sp|P07742|RIR1_MOUSE/0.0/Ribonucleoside-diphosphate reductase large subunit OS=Mus musculus GN=Rrm1 PE=1 SV=2	phu:Phum_PHUM350970/0.0/Ribonucleoside-diphosphate reductase large chain, putative (EC:1.17.4.1); K10807 ribonucleoside-diphosphate reductase subunit M1 [EC:1.17.4.1]	SPAC1F7.05/0.0/---	NA
Btabaci_GLEAN_10022131	2142	29.5	53.02	0.91563	0.000613266	0.014175	*	gi|662205671|ref|XP_008476260.1|/1.79321e-101/PREDICTED: uncharacterized protein LOC103513223 [Diaphorina citri]	NA	NA	NA	NA
Btabaci_GLEAN_10027220	1435	2347.49	3976.16	0.914585	4.21e-05	0.00194735	*	gi|345484799|ref|XP_003425125.1|/0/PREDICTED: ESF1 homolog [Nasonia vitripennis] &gt;gi|345484801|ref|XP_003425126.1| PREDICTED: ESF1 homolog [Nasonia vitripennis]	sp|Q76MT4|ESF1_RAT/9e-96/ESF1 homolog OS=Rattus norvegicus GN=Esf1 PE=1 SV=1	api:100160224/4e-72/Rpl22; ribosomal protein L22; K02891 large subunit ribosomal protein L22e	SPBC1734.01c/4e-103/---	NA
Btabaci_GLEAN_10006516	779	921.11	1577.33	0.914427	0.00010912	0.004041	*	gi|939249271|ref|XP_014244155.1|/2.26341e-50/PREDICTED: 60S ribosomal protein L35a [Cimex lectularius]	sp|Q90YT3|RL35A_ICTPU/2e-39/60S ribosomal protein L35a OS=Ictalurus punctatus GN=rpl35a PE=3 SV=1	phu:Phum_PHUM535940/1e-47/60S ribosomal protein L35A, putative; K02917 large subunit ribosomal protein L35Ae	SPCP31B10.08c/1e-26/---	NA
CUFF48.374.1	342	1.06	12.69	0.911085	0.0141674	0.116986	*	NA	NA	NA	NA	NA
Btabaci_GLEAN_10023613	1266	85.49	165.53	0.910072	0.00546318	0.0622094	*	NA	NA	NA	NA	NA
Btabaci_GLEAN_10015946	2013	185	468.09	0.909331	0.0214483	0.149865	*	gi|733604584|dbj|BAQ02359.1|/8.6411e-105/sugar transporter [Nilaparvata lugens]	sp|A5LGM7|TRET1_POLVA/5e-54/Facilitated trehalose transporter Tret1 OS=Polypedilum vanderplanki GN=Tret1 PE=1 SV=1	aga:AgaP_AGAP005563/3e-52/TRET1_ANOGA; AGAP005563-PA; K14258 facilitated trehalose transporter	Cgl0181/2e-25/---	NA
Btabaci_GLEAN_10019695	1066	1471.5	2504.52	0.908919	8.39e-05	0.00328647	*	gi|939262054|ref|XP_014250941.1|/1.52842e-149/PREDICTED: 60S ribosomal protein L5 [Cimex lectularius]	sp|O76190|RL5_BOMMO/1e-148/60S ribosomal protein L5 OS=Bombyx mori GN=RpL5 PE=2 SV=1	bmor:692557/2e-147/RpL5, L5; ribosomal protein L5; K02932 large subunit ribosomal protein L5e	YPL131w/1e-106/---	NA
Btabaci_GLEAN_10022583	3434	93.48	160.44	0.908871	0.000124537	0.00448518	*	gi|156553151|ref|XP_001601900.1|/0/PREDICTED: FGGY carbohydrate kinase domain-containing protein [Nasonia vitripennis] &gt;gi|645002458|ref|XP_008214393.1| PREDICTED: FGGY carbohydrate kinase domain-containing protein [Nasonia vitripennis] &gt;gi|645002460|ref|XP_008214394.1| PREDICTED: FGGY carbohydrate kinase domain-containing protein [Nasonia vitripennis]	sp|A2AJL3|FGGY_MOUSE/0.0/FGGY carbohydrate kinase domain-containing protein OS=Mus musculus GN=Fggy PE=1 SV=1	shr:100929016/1e-20/glycerol kinase-like; K00864 glycerol kinase [EC:2.7.1.30]	YPO3637/5e-177/---	NA
CUFF17.328.1	1232	823.51	1382.6	0.907611	3.63e-05	0.00175356	*	gi|662200471|ref|XP_008473447.1|/7.88888e-47/PREDICTED: 40S ribosomal protein S27 [Diaphorina citri] &gt;gi|110671452|gb|ABG81977.1| putative ribosomal protein S27 [Diaphorina citri]	sp|P24051|RS27L_RAT/3e-46/40S ribosomal protein S27-like OS=Rattus norvegicus GN=Rps27l PE=1 SV=3	api:100166359/1e-45/Rps27-1; ribosomal protein S27-1; K02978 small subunit ribosomal protein S27e	SPBC1685.10/3e-37/---	biological_process:GO:0006412//translation;cellular_component:GO:0005840//ribosome;molecular_function:GO:0003735//structural constituent of ribosome;GO:0046872//metal ion binding;
Btabaci_GLEAN_10009412	4375	45.66	77.84	0.907087	0.00114405	0.0216303	*	gi|1009595686|ref|XP_015926545.1|/8.33053e-120/PREDICTED: uncharacterized protein LOC107454015 [Parasteatoda tepidariorum]	sp|Q9D4H2|GCC1_MOUSE/1e-52/GRIP and coiled-coil domain-containing protein 1 OS=Mus musculus GN=Gcc1 PE=1 SV=2	oaa:100079090/6e-19/HMMR; hyaluronan-mediated motility receptor (RHAMM); K06267 hyaluronan-mediated motility receptor	MK0690/3e-13/---	NA
Btabaci_GLEAN_10018271	4621	4.7	31.06	0.906691	0.0180237	0.135712	*	gi|242024455|ref|XP_002432643.1|/3.71221e-46/hypothetical protein Phum_PHUM596310 [Pediculus humanus corporis] &gt;gi|212518113|gb|EEB19905.1| hypothetical protein Phum_PHUM596310 [Pediculus humanus corporis]	NA	phu:Phum_PHUM596310/2e-46/hypothetical protein; K15608 paired box protein 2	NA	NA
Btabaci_GLEAN_10017887	3152	47.66	130.04	0.906215	0.0239328	0.160132	*	gi|970911749|ref|XP_015122108.1|/3.37621e-169/PREDICTED: kinesin-like protein KIF18A [Diachasma alloeum]	sp|Q8NI77|KI18A_HUMAN/2e-123/Kinesin-like protein KIF18A OS=Homo sapiens GN=KIF18A PE=1 SV=2	nvi:100678398/8e-164/kinesin-like protein KIF18A; K10401 kinesin family member 18/19	YGL216w/4e-81/---	NA
Btabaci_GLEAN_10020589	1413	9.26	21.43	0.906173	0.0186792	0.138391	*	gi|930671112|gb|KPJ11900.1|/3.48047e-86/DNA primase large subunit [Papilio machaon]	sp|Q9VPH2|PRI2_DROME/3e-70/DNA primase large subunit OS=Drosophila melanogaster GN=DNApol-alpha60 PE=1 SV=2	bmor:101743127/7e-82/DNA primase large subunit; K02685 DNA primase large subunit [EC:2.7.7.-]	SPBC17D11.06/4e-22/---	NA
Btabaci_GLEAN_10004019	2286	2.94	10.8	0.904168	0.0251781	0.164984	*	NA	NA	NA	NA	NA
Btabaci_GLEAN_10026530	1023	5.81	19.65	0.904101	0.0255091	0.166493	*	gi|780676195|ref|XP_011696481.1|/9.98821e-136/PREDICTED: cathepsin L1 [Wasmannia auropunctata]	sp|O35186|CATK_RAT/2e-74/Cathepsin K OS=Rattus norvegicus GN=Ctsk PE=2 SV=1	soc:105203276/3e-131/cathepsin L1; K01365 cathepsin L [EC:3.4.22.15]	AF1946_2/4e-09/---	NA
Btabaci_GLEAN_10013399	5605	161.3	274.48	0.902736	5.27e-07	5.86e-05	*	gi|642910503|ref|XP_008200242.1|/0/PREDICTED: phospholipase DDHD2 isoform X1 [Tribolium castaneum]	sp|Q9Y6Y8|S23IP_HUMAN/6e-117/SEC23-interacting protein OS=Homo sapiens GN=SEC23IP PE=1 SV=1	rno:680971/0.0/Ddhd2; DDHD domain containing 2; K16545 phospholipase DDHD2 [EC:3.1.1.-]	NA	NA
Btabaci_GLEAN_10019102	2761	27.68	50.2	0.902512	0.00382247	0.0492182	*	gi|939254126|ref|XP_014246759.1|/2.30819e-93/PREDICTED: separin [Cimex lectularius]	sp|Q14674|ESPL1_HUMAN/1e-30/Separin OS=Homo sapiens GN=ESPL1 PE=1 SV=3	api:100162113/3e-89/separin; K02365 separase [EC:3.4.22.49]	SPCC5E4.04/1e-25/---	NA
Btabaci_GLEAN_10012905	936	444.09	741.72	0.9021	2.1e-05	0.00113417	*	gi|939266679|ref|XP_014253428.1|/0/PREDICTED: DNA (cytosine-5)-methyltransferase 1-like [Cimex lectularius]	sp|Q92072|DNMT1_CHICK/0.0/DNA (cytosine-5)-methyltransferase 1 OS=Gallus gallus GN=DNMT1 PE=1 SV=1	ame:726540/0.0/Dnmt1.1, Dnmt1b, GB15130; DNA methyltransferase 1.1; K00558 DNA (cytosine-5)-methyltransferase 1 [EC:2.1.1.37]	SPCC1183.08c/6e-88/---	NA
Btabaci_GLEAN_10021707	831	4.69	16.47	0.899782	0.0262796	0.169455	*	gi|646711833|gb|KDR16863.1|/2.51912e-74/Calcyclin-binding protein [Zootermopsis nevadensis]	sp|Q9CXW3|CYBP_MOUSE/2e-58/Calcyclin-binding protein OS=Mus musculus GN=Cacybp PE=1 SV=1	tca:656124/2e-61/calcyclin-binding protein; K04507 calcyclin binding protein	NA	NA
Btabaci_GLEAN_10025368	2181	130.41	239.01	0.89978	0.00461305	0.0557794	*	gi|339896275|gb|AEK21823.1|/0/cytochrome P450 [Bemisia tabaci]	sp|Q964R1|CP6J1_BLAGE/1e-110/Cytochrome P450 6j1 OS=Blattella germanica GN=CYP6J1 PE=2 SV=1	nvi:100114023/5e-130/CYP6BC2; probable cytochrome P450 6a13; K14999 cytochrome P450, family 6 [EC:1.14.-.-]	Cj1411c/3e-38/---	NA
Btabaci_GLEAN_10023224	1785	299.97	501.63	0.899385	0.000209567	0.00657454	*	gi|357611382|gb|EHJ67450.1|/1.3213e-15/putative paternally expressed 3-like protein [Danaus plexippus]	sp|P05143|PRP2_MOUSE/6e-15/Proline-rich protein 2 OS=Mus musculus GN=Prp2 PE=2 SV=2	mmu:381833/2e-14/Prb1, BC011176, Prpg2; proline-rich protein BstNI subfamily 1; K13911 basic salivary proline-rich protein 1/2	AGc1238/1e-12/---	NA
CUFF86.5.1	642	1.57	8.82	0.899056	0.0221148	0.152765	*	gi|998489227|gb|AMK48544.1|/8.03382e-32/phosphatidylethanolamine-binding protein, partial [Rhynchophorus ferrugineus]	sp|P31729|OV16_ONCVO/9e-25/OV-16 antigen OS=Onchocerca volvulus GN=OV16 PE=2 SV=2	tsp:Tsp_02455/4e-23/putative dedicator of cytokinesis protein 5; K12367 dedicator of cytokinesis protein 2	NA	NA
Btabaci_GLEAN_10014578	2169	12.46	29.03	0.897575	0.0239436	0.160141	*	gi|646721601|gb|KDR22879.1|/1.51274e-143/Beta-galactosidase [Zootermopsis nevadensis]	sp|Q58D55|BGAL_BOVIN/4e-109/Beta-galactosidase OS=Bos taurus GN=GLB1 PE=2 SV=1	api:100166809/6e-130/beta-galactosidase-like; K12309 beta-galactosidase [EC:3.2.1.23]	SP0060/2e-50/---	NA
Btabaci_GLEAN_10020410	2503	56.2	96.53	0.896951	0.000125824	0.00451246	*	gi|307180275|gb|EFN68308.1|/8.39828e-96/Protein SHQ1-like protein [Camponotus floridanus]	sp|Q7TMX5|SHQ1_MOUSE/3e-77/Protein SHQ1 homolog OS=Mus musculus GN=Shq1 PE=1 SV=2	cfo:105251425/2e-94/protein SHQ1 homolog; K14764 protein SHQ1	NA	NA
Btabaci_GLEAN_10014518	6181	120.46	217	0.896786	0.000617074	0.0142284	*	gi|746845792|ref|XP_011053193.1|/1.93596e-115/PREDICTED: monocarboxylate transporter 12 isoform X2 [Acromyrmex echinatior]	sp|Q8BGC3|MOT12_MOUSE/1e-38/Monocarboxylate transporter 12 OS=Mus musculus GN=Slc16a12 PE=2 SV=1	bmor:101742255/3e-45/monocarboxylate transporter 14-like; K08190 MFS transporter, MCP family, solute carrier family 16 (monocarboxylic acid transporters), member 14	AF0367/4e-13/---	NA
Btabaci_GLEAN_10007682	1208	0.26	8.12	0.896435	0.0121529	0.105733	*	gi|157366840|gb|ABV45411.1|/6.09864e-79/COE2, partial [Bemisia tabaci]	sp|P35502|ESTF_MYZPE/6e-50/Esterase FE4 OS=Myzus persicae PE=1 SV=1	tca:658208/5e-54/Tcjhe; juvenile hormone esterase; K01063 juvenile-hormone esterase [EC:3.1.1.59]	BS_pnbA/2e-21/---	NA
Btabaci_GLEAN_10024890	977	3.69	15.03	0.896128	0.0256021	0.166762	*	gi|501294335|dbj|BAN20714.1|/4.57623e-70/pom1 [Riptortus pedestris]	sp|Q8CIW5|PEO1_MOUSE/1e-54/Twinkle protein, mitochondrial OS=Mus musculus GN=Peo1 PE=2 SV=1	ame:100578653/3e-68/twinkle protein, mitochondrial-like; K17680 twinkle protein [EC:3.6.4.12]	NA	NA
Btabaci_GLEAN_10022716	930	87.53	154.18	0.895553	0.00153372	0.0265517	*	gi|939242008|ref|XP_014240262.1|/1.16985e-70/PREDICTED: histidine triad nucleotide-binding protein 1 [Cimex lectularius]	sp|P62958|HINT1_BOVIN/7e-60/Histidine triad nucleotide-binding protein 1 OS=Bos taurus GN=HINT1 PE=1 SV=2	tru:101066186/1e-64/hint1; histidine triad nucleotide binding protein 1; K02503 histidine triad (HIT) family protein	all4087/6e-53/---	NA
Btabaci_GLEAN_10008755	852	3.73	9.43	0.895498	0.0248362	0.163399	*	gi|805772289|ref|XP_012136881.1|/1.00376e-40/PREDICTED: cell cycle checkpoint protein RAD17 isoform X2 [Megachile rotundata]	sp|Q5R652|RAD17_PONAB/9e-29/Cell cycle checkpoint protein RAD17 OS=Pongo abelii GN=RAD17 PE=2 SV=1	pxy:105381694/6e-41/cell cycle checkpoint protein RAD17; K06662 cell cycle checkpoint protein	SPAC14C4.13/9e-13/---	NA
Btabaci_GLEAN_10025533	315	0.51	5.61	0.895059	0.016187	0.127013	*	gi|157120082|ref|XP_001659581.1|/1.89751e-31/AAEL008899-PA [Aedes aegypti] &gt;gi|108875059|gb|EAT39284.1| AAEL008899-PA [Aedes aegypti]	sp|Q3SZ84|BOLA3_BOVIN/1e-24/BolA-like protein 3 OS=Bos taurus GN=BOLA3 PE=3 SV=1	NA	SPCC4B3.11c/3e-16/---	NA
Btabaci_GLEAN_10011802	1362	2009.48	3402.71	0.894305	9.38e-05	0.0035978	*	gi|817211013|ref|XP_012281621.1|/0/PREDICTED: 60S ribosomal protein L4 [Orussus abietinus]	sp|P08429|RL4A_XENLA/2e-179/60S ribosomal protein L4-A OS=Xenopus laevis GN=rpl4-a PE=2 SV=2	ame:408526/0.0/RpL4, GB15503; ribosomal protein L4; K02930 large subunit ribosomal protein L4e	SPBP8B7.03c/4e-136/---	NA
Btabaci_GLEAN_10002478	2945	1027.79	1670.49	0.893615	1.65e-08	3.27e-06	*	gi|749798912|ref|XP_011152977.1|/1.14515e-141/PREDICTED: cathepsin L [Harpegnathos saltator] &gt;gi|749798914|ref|XP_011152978.1| PREDICTED: cathepsin L [Harpegnathos saltator] &gt;gi|749798916|ref|XP_011152979.1| PREDICTED: cathepsin L [Harpegnathos saltator] &gt;gi|307192137|gb|EFN75465.1| Cathepsin L [Harpegnathos saltator]	sp|Q95029|CATL_DROME/1e-129/Cathepsin L OS=Drosophila melanogaster GN=Cp1 PE=2 SV=2	hst:105191348/6e-142/cathepsin L; K01365 cathepsin L [EC:3.4.22.15]	AF1946_2/2e-14/---	molecular_function:GO:0016787//hydrolase activity;
Btabaci_GLEAN_10022036	852	1082.01	1818.09	0.893088	0.000153634	0.00521345	*	gi|665807287|ref|XP_008551913.1|/0/PREDICTED: probable histone-binding protein Caf1 [Microplitis demolitor] &gt;gi|817184878|ref|XP_012283824.1| PREDICTED: probable histone-binding protein Caf1 [Orussus abietinus] &gt;gi|1000748140|ref|XP_015596853.1| PREDICTED: probable histone-binding protein Caf1 [Cephus cinctus]	sp|Q24572|CAF1_DROME/0.0/Probable histone-binding protein Caf1 OS=Drosophila melanogaster GN=Caf1 PE=1 SV=1	ame:552200/0.0/Caf1, GB10144; chromatin assembly factor 1 subunit; K10752 histone-binding protein RBBP4	SPBC17G9.10/5e-80/---	cellular_component:GO:0005634//nucleus;
Btabaci_GLEAN_10022460	831	2081.36	3402.75	0.892958	1.79e-05	0.000999682	*	gi|501297464|dbj|BAN21161.1|/6.65195e-172/ribosomal protein S2 [Riptortus pedestris]	sp|P31009|RS2_DROME/6e-157/40S ribosomal protein S2 OS=Drosophila melanogaster GN=RpS2 PE=1 SV=2	tca:664315/3e-168/40S ribosomal protein S2; K02981 small subunit ribosomal protein S2e	SPCC576.08c/4e-118/---	NA
Btabaci_GLEAN_10021535	1296	170.01	286.6	0.892583	1.13e-06	0.000110343	*	gi|646706494|gb|KDR13703.1|/9.54092e-22/Ankyrin-3 [Zootermopsis nevadensis]	sp|Q9UQ35|SRRM2_HUMAN/3e-11/Serine/arginine repetitive matrix protein 2 OS=Homo sapiens GN=SRRM2 PE=1 SV=2	cjc:100409292/1e-10/SRRM2; serine/arginine repetitive matrix 2; K13172 serine/arginine repetitive matrix protein 2	NA	NA
CUFF18.259.1	1263	12.71	27.44	0.892562	0.0181041	0.1358	*	NA	NA	NA	NA	NA
Btabaci_GLEAN_10024344	1060	54.44	96.37	0.892009	0.00111073	0.0212777	*	gi|646723040|gb|KDR23812.1|/2.54752e-102/Exosome complex exonuclease RRP43 [Zootermopsis nevadensis]	sp|Q9D753|EXOS8_MOUSE/3e-82/Exosome complex component RRP43 OS=Mus musculus GN=Exosc8 PE=1 SV=1	tca:661417/6e-86/exosome complex component RRP43; K12586 exosome complex component RRP43	SPBC17D1.03c/2e-58/---	NA
Btabaci_GLEAN_10026157	2061	11.35	22.93	0.890792	0.0148124	0.119881	*	gi|646722931|gb|KDR23725.1|/0/putative cytochrome P450 301a1, mitochondrial [Zootermopsis nevadensis]	sp|Q9V5L3|C49A1_DROME/0.0/Probable cytochrome P450 49a1 OS=Drosophila melanogaster GN=Cyp49a1 PE=2 SV=3	api:100161793/0.0/probable cytochrome P450 49a1; K17960 cytochrome P450, family 49, subfamily A	BH0579/2e-27/---	NA
CUFF97.473.1	854	3.68	12.57	0.889393	0.0279165	0.176198	*	gi|665811184|ref|XP_008554049.1|/3.83411e-43/PREDICTED: protein D2 isoform X2 [Microplitis demolitor]	sp|P54185|OBA5_DROME/6e-33/Putative odorant-binding protein A5 OS=Drosophila melanogaster GN=a5 PE=2 SV=2	tsp:Tsp_02455/1e-34/putative dedicator of cytokinesis protein 5; K12367 dedicator of cytokinesis protein 2	YLR178c/3e-07/---	NA
Btabaci_GLEAN_10020184	6407	171.13	305.2	0.889139	0.000586491	0.0137615	*	gi|985410226|ref|XP_015370548.1|/0/PREDICTED: uncharacterized protein LOC107166408 [Diuraphis noxia]	sp|Q5G266|NETR_TRAPH/4e-71/Neurotrypsin OS=Trachypithecus phayrei GN=PRSS12 PE=3 SV=1	dvi:Dvir_GJ12601/8e-152/GJ12601 gene product from transcript GJ12601-RA; K09624 protease, serine, 12 (neurotrypsin, motopsin) [EC:3.4.21.-]	SPBC28F2.12/2e-13/---	NA
Btabaci_GLEAN_10004601	1625	473.77	776.02	0.888956	1.1e-07	1.66e-05	*	NA	NA	NA	NA	NA
Btabaci_GLEAN_10022998	2067	1.84	11.03	0.888754	0.0223178	0.15351	*	gi|242012407|ref|XP_002426924.1|/9.80579e-22/conserved hypothetical protein [Pediculus humanus corporis] &gt;gi|212511153|gb|EEB14186.1| conserved hypothetical protein [Pediculus humanus corporis]	sp|P16443|DBP_RAT/2e-15/D site-binding protein OS=Rattus norvegicus GN=Dbp PE=1 SV=2	phu:Phum_PHUM286720/5e-22/hypothetical protein; K09062 bZIP factor, other	NA	biological_process:GO:0006355//regulation of transcription, DNA-templated;molecular_function:GO:0003700//transcription factor activity, sequence-specific DNA binding;GO:0043565//sequence-specific DNA binding;
Btabaci_GLEAN_10006495	546	0.25	4.56	0.888444	0.0149177	0.120323	*	gi|662215416|ref|XP_008481589.1|/3.10908e-61/PREDICTED: histone H1-like [Diaphorina citri] &gt;gi|662220803|ref|XP_008484557.1| PREDICTED: histone H1-like [Diaphorina citri]	sp|P40276|H1B_CHITE/1e-56/Histone H1B OS=Chironomus tentans PE=3 SV=1	pxy:105397482/5e-57/histone H1B-like; K11275 histone H1/5	CC3441/2e-17/---	NA
Btabaci_GLEAN_10004394	5836	52.38	114.22	0.886462	0.0176672	0.133761	*	gi|242005280|ref|XP_002423498.1|/0/Chromosome-associated kinesin KIF4A, putative [Pediculus humanus corporis] &gt;gi|212506602|gb|EEB10760.1| Chromosome-associated kinesin KIF4A, putative [Pediculus humanus corporis]	sp|O95239|KIF4A_HUMAN/0.0/Chromosome-associated kinesin KIF4A OS=Homo sapiens GN=KIF4A PE=1 SV=3	phu:Phum_PHUM063460/0.0/Chromosome-associated kinesin KIF4A, putative; K10395 kinesin family member 4/21/27	SPAC1834.07/4e-70/---	NA
Btabaci_GLEAN_10024821	5966	39.75	113.76	0.886037	0.0283031	0.177498	*	gi|328703183|ref|XP_001944653.2|/0/PREDICTED: fatty acid synthase-like [Acyrthosiphon pisum] &gt;gi|641655341|ref|XP_008179555.1| PREDICTED: fatty acid synthase-like [Acyrthosiphon pisum]	sp|P12276|FAS_CHICK/3e-165/Fatty acid synthase OS=Gallus gallus GN=FASN PE=1 SV=5	api:100162692/0.0/fatty acid synthase-like; K00665 fatty acid synthase, animal type [EC:2.3.1.85]	CAC3355/5e-62/---	NA
Btabaci_GLEAN_10025681	9421	1752.29	2937.39	0.884743	4.14e-06	0.000308642	*	gi|641657581|ref|XP_008180399.1|/0/PREDICTED: fatty acid synthase-like isoform X2 [Acyrthosiphon pisum]	sp|P12785|FAS_RAT/0.0/Fatty acid synthase OS=Rattus norvegicus GN=Fasn PE=1 SV=3	api:100167255/0.0/fatty acid synthase-like; K00665 fatty acid synthase, animal type [EC:2.3.1.85]	CAC3355/4e-111/---	biological_process:GO:0055114//oxidation-reduction process;GO:0009058//biosynthetic process;molecular_function:GO:0004320//oleoyl-[acyl-carrier-protein] hydrolase activity;GO:0016295//myristoyl-[acyl-carrier-protein] hydrolase activity;GO:0004315//3-oxoacyl-[acyl-carrier-protein] synthase activity;GO:0004317//3-hydroxypalmitoyl-[acyl-carrier-protein] dehydratase activity;GO:0031177//phosphopantet…
Btabaci_GLEAN_10017046	2076	75.61	132.37	0.884738	0.000811333	0.0171053	*	gi|646712238|gb|KDR17086.1|/6.83849e-174/CCR4-NOT transcription complex subunit 7 [Zootermopsis nevadensis]	sp|Q60809|CNOT7_MOUSE/4e-144/CCR4-NOT transcription complex subunit 7 OS=Mus musculus GN=Cnot7 PE=1 SV=1	aag:AaeL_AAEL009400/2e-173/AAEL009400-PA; K12581 CCR4-NOT transcription complex subunit 7/8	SPCC18.06c/1e-98/---	cellular_component:GO:0005634//nucleus;molecular_function:GO:0003676//nucleic acid binding;
Btabaci_GLEAN_10007517	1403	650.61	1040.87	0.883734	3.97e-10	1.41e-07	*	gi|939242617|ref|XP_014240583.1|/0/PREDICTED: 4-hydroxyphenylpyruvate dioxygenase [Cimex lectularius]	sp|P32755|HPPD_RAT/0.0/4-hydroxyphenylpyruvate dioxygenase OS=Rattus norvegicus GN=Hpd PE=1 SV=3	aag:AaeL_AAEL014600/0.0/AAEL014600-PA; K00457 4-hydroxyphenylpyruvate dioxygenase [EC:1.13.11.27]	all0771/1e-56/---	biological_process:GO:0009072//aromatic amino acid family metabolic process;GO:0055114//oxidation-reduction process;molecular_function:GO:0003868//4-hydroxyphenylpyruvate dioxygenase activity;GO:0046872//metal ion binding;
Btabaci_GLEAN_10008289	1654	34.92	74.86	0.883526	0.0188735	0.138881	*	gi|749752849|ref|XP_011138788.1|/4.36777e-111/PREDICTED: putative fatty acyl-CoA reductase CG5065 [Harpegnathos saltator] &gt;gi|307207067|gb|EFN84876.1| Fatty acyl-CoA reductase 1 [Harpegnathos saltator]	sp|Q7ZXF5|FACR1_XENLA/2e-77/Fatty acyl-CoA reductase 1 OS=Xenopus laevis GN=far1 PE=2 SV=1	hst:105182795/2e-111/putative fatty acyl-CoA reductase CG5065; K13356 alcohol-forming fatty acyl-CoA reductase [EC:1.2.1.84]	AGl2323_2/3e-12/---	NA
Btabaci_GLEAN_10011145	1803	3.94	11.21	0.882301	0.0290575	0.180018	*	gi|939671360|ref|XP_014282339.1|/1.55578e-80/PREDICTED: protein bric-a-brac 1-like [Halyomorpha halys]	sp|Q9W0K7|BAB1_DROME/1e-44/Protein bric-a-brac 1 OS=Drosophila melanogaster GN=bab1 PE=2 SV=2	tca:659978/5e-41/Ttk; tramtrack; K09237 tramtrack	NA	NA
Btabaci_GLEAN_10021705	9368	50.29	84.97	0.881396	0.00017971	0.00587109	*	gi|646700622|gb|KDR10714.1|/0/Cytoskeleton-associated protein 5 [Zootermopsis nevadensis]	sp|A2AGT5|CKAP5_MOUSE/0.0/Cytoskeleton-associated protein 5 OS=Mus musculus GN=Ckap5 PE=1 SV=1	ame:409359/0.0/msps, GB10660; mini spindles; K16803 cytoskeleton-associated protein 5	NA	NA
Btabaci_GLEAN_10025020	2118	6.38	22.61	0.88139	0.0288848	0.179515	*	gi|972193259|ref|XP_015178426.1|/8.15257e-11/PREDICTED: uncharacterized protein LOC107067425 isoform X2 [Polistes dominula]	sp|Q8TBY8|PMFBP_HUMAN/2e-09/Polyamine-modulated factor 1-binding protein 1 OS=Homo sapiens GN=PMFBP1 PE=2 SV=1	xma:102230140/1e-08/unconventional myosin-XVIIIa-like; K10362 myosin XVIII	aq_1006/1e-07/---	NA
Btabaci_GLEAN_10018086	6693	64002.5	152232	0.880645	0.0251994	0.165041	*	gi|315307980|gb|ADU04393.1|/0/vitellogenin [Bemisia tabaci]	sp|Q16927|VIT1_AEDAE/0.0/Vitellogenin-A1 OS=Aedes aegypti GN=VGA1 PE=1 SV=2	hsa:4583/4e-135/MUC2, MLP, MUC-2, SMUC; mucin 2, oligomeric mucus/gel-forming; K10955 intestinal mucin-2	YEL007w/2e-21/---	NA
Btabaci_GLEAN_10009140	2088	6.69	19.58	0.879606	0.0299419	0.183014	*	gi|970889425|ref|XP_015109924.1|/1.61262e-08/PREDICTED: mucin-21-like isoform X3 [Diachasma alloeum]	sp|G4SLH0|TTN1_CAEEL/7e-07/Titin homolog OS=Caenorhabditis elegans GN=ttn-1 PE=1 SV=2	chx:102187474/1e-07/mucin-5B-like; K13908 mucin-5B	NA	NA
Btabaci_GLEAN_10026857	4182	4.49	13.38	0.878554	0.0301991	0.184058	*	gi|546676012|gb|ERL87107.1|/1.97487e-144/hypothetical protein D910_04507 [Dendroctonus ponderosae]	sp|A5LGM7|TRET1_POLVA/1e-56/Facilitated trehalose transporter Tret1 OS=Polypedilum vanderplanki GN=Tret1 PE=1 SV=1	api:100159441/9e-54/facilitated trehalose transporter Tret1-like; K14258 facilitated trehalose transporter	Cgl0181/3e-25/---	NA
Btabaci_GLEAN_10023022	2814	348.03	566.66	0.878209	1.91e-08	3.54e-06	*	gi|646710670|gb|KDR16116.1|/0/Conserved oligomeric Golgi complex subunit 7 [Zootermopsis nevadensis]	sp|Q9VAD6|COG7_DROME/2e-116/Conserved oligomeric Golgi complex subunit 7 OS=Drosophila melanogaster GN=Cog7 PE=2 SV=2	hst:105186474/2e-121/tyrosine aminotransferase; K00815 tyrosine aminotransferase [EC:2.6.1.5]	PAB1810/6e-24/---	NA
Btabaci_GLEAN_10011381	1248	62.64	138.64	0.878116	0.0217264	0.1512	*	NA	NA	NA	NA	NA
Btabaci_GLEAN_10020954	573	123.63	203.49	0.878089	0.000130545	0.00462334	*	gi|121543815|gb|ABM55572.1|/5.29617e-115/putative ribosomal protein L11 [Maconellicoccus hirsutus]	sp|P46222|RL11_DROME/1e-109/60S ribosomal protein L11 OS=Drosophila melanogaster GN=RpL11 PE=1 SV=2	tca:660435/4e-113/60S ribosomal protein L11; K02868 large subunit ribosomal protein L11e	SPBC17G9.10/5e-89/---	biological_process:GO:0006412//translation;cellular_component:GO:0005840//ribosome;molecular_function:GO:0003735//structural constituent of ribosome;
CUFF63.228.1	696	2.61	7.55	0.878011	0.0302266	0.184159	*	gi|768450779|ref|XP_011567549.1|/5.77761e-36/PREDICTED: ribonuclease P protein subunit p29 [Plutella xylostella]	sp|Q5M882|RPP29_RAT/8e-32/Ribonuclease P protein subunit p29 OS=Rattus norvegicus GN=Pop4 PE=2 SV=1	pxy:105397234/3e-36/ribonuclease P protein subunit p29; K03538 ribonuclease P protein subunit POP4 [EC:3.1.26.5]	MJ0464/1e-09/---	NA
CUFF69.214.1	1989	6.61	25.65	0.878004	0.0286375	0.178565	*	gi|1000724340|ref|XP_015584710.1|/0/PREDICTED: laccase-4-like [Cephus cinctus]	NA	aqu:100635277/2e-13/uncharacterized LOC100635277; K11989 indian hedgehog	YMR058w/8e-37/---	NA
Btabaci_GLEAN_10005292	467	11.88	23.7	0.877189	0.0143201	0.11779	*	gi|952511989|gb|KRT78795.1|/1.3525e-16/hypothetical protein AMK59_6661 [Oryctes borbonicus]	sp|Q0ZB73|EIF3J_BOMMO/8e-18/Eukaryotic translation initiation factor 3 subunit J OS=Bombyx mori PE=2 SV=1	bmor:733089/9e-17/eIF3j; eukaryotic translation initiation factor 3 subunit 1; K03245 translation initiation factor 3 subunit J	NA	biological_process:GO:0006412//translation;cellular_component:GO:0005737//cytoplasm;
Btabaci_GLEAN_10014323	1902	1.56	9.66	0.876689	0.0240627	0.160559	*	gi|1008430794|ref|XP_015833021.1|/2.26941e-22/PREDICTED: uncharacterized protein LOC103312234 [Tribolium castaneum] &gt;gi|270003870|gb|EFA00318.1| hypothetical protein TcasGA2_TC003156 [Tribolium castaneum]	NA	NA	NA	NA
Btabaci_GLEAN_10012715	2058	43.79	84.68	0.876481	0.0109844	0.0993725	*	gi|646697113|gb|KDR08998.1|/4.83836e-84/Nucleolar protein 9 [Zootermopsis nevadensis]	sp|A1ZA92|NOL9_DROME/1e-46/Polynucleotide 5'-hydroxyl-kinase NOL9 OS=Drosophila melanogaster GN=CG8414 PE=2 SV=1	nvi:100123461/2e-61/polynucleotide 5'-hydroxyl-kinase NOL9; K06947 polynucleotide 5'-hydroxyl-kinase GRC3/NOL9 [EC:2.7.1.-]	SPCC830.03/6e-16/---	NA
Btabaci_GLEAN_10025420	829	37.61	74.74	0.875888	0.0197238	0.142371	*	gi|815823742|ref|XP_012233197.1|/1.07114e-41/PREDICTED: 39S ribosomal protein L50, mitochondrial [Linepithema humile]	sp|Q2KI49|RM50_BOVIN/7e-12/39S ribosomal protein L50, mitochondrial OS=Bos taurus GN=MRPL50 PE=1 SV=1	cfo:105258118/4e-41/39S ribosomal protein L50, mitochondrial; K17431 large subunit ribosomal protein L50	NA	NA
Btabaci_GLEAN_10019393	2478	1012	1657.57	0.875721	3.56e-05	0.00172794	*	gi|646712524|gb|KDR17256.1|/3.38477e-110/Lamin-B receptor [Zootermopsis nevadensis]	sp|P23913|LBR_CHICK/1e-72/Lamin-B receptor OS=Gallus gallus GN=LBR PE=1 SV=1	phu:Phum_PHUM517050/2e-91/Lamin-B receptor, putative (EC:1.3.1.70); K19532 lamin-B receptor	YOR312c/3e-49/---	NA
Btabaci_GLEAN_10006409	627	35.76	62.56	0.875227	0.00337979	0.0454395	*	gi|241117303|ref|XP_002401871.1|/2.41804e-57/conserved hypothetical protein [Ixodes scapularis] &gt;gi|215493226|gb|EEC02867.1| conserved hypothetical protein [Ixodes scapularis]	NA	NA	NA	biological_process:GO:0009987//cellular process;molecular_function:GO:1901363//heterocyclic compound binding;GO:0097159//organic cyclic compound binding;
Btabaci_GLEAN_10026947	1155	185.57	311.35	0.874822	0.00027091	0.00795682	*	gi|766938026|ref|XP_011501496.1|/0/PREDICTED: eukaryotic translation initiation factor 3 subunit M [Ceratosolen solmsi marchali]	sp|Q17D30|EIF3M_AEDAE/2e-180/Eukaryotic translation initiation factor 3 subunit M OS=Aedes aegypti GN=AAEL004347 PE=3 SV=1	nvi:100114669/0.0/eukaryotic translation initiation factor 3 subunit M; K15030 translation initiation factor 3 subunit M	NA	NA
Btabaci_GLEAN_10016792	1638	9.07	38.32	0.874796	0.0281792	0.177134	*	gi|195011685|ref|XP_001983268.1|/1.69831e-23/GH15808 [Drosophila grimshawi] &gt;gi|193896750|gb|EDV95616.1| GH15808 [Drosophila grimshawi]	sp|Q70KF4|CMYA5_MOUSE/3e-28/Cardiomyopathy-associated protein 5 OS=Mus musculus GN=Cmya5 PE=1 SV=2	fca:101080315/2e-15/TTN; titin; K12567 titin [EC:2.7.11.1]	STM0960/3e-06/---	NA
Btabaci_GLEAN_10027005	3023	21.81	70.76	0.874352	0.0308687	0.187002	*	gi|242019940|ref|XP_002430416.1|/6.98518e-124/retinoid X receptor, putative [Pediculus humanus corporis] &gt;gi|212515546|gb|EEB17678.1| retinoid X receptor, putative [Pediculus humanus corporis]	sp|P79926|HNF4B_XENLA/5e-113/Hepatocyte nuclear factor 4-beta OS=Xenopus laevis GN=hnf4b PE=2 SV=1	phu:Phum_PHUM477600/4e-124/retinoid X receptor, putative; K08704 hepatocyte nuclear factor 4	NA	biological_process:GO:0006351//transcription, DNA-templated;GO:0050794//regulation of cellular process;molecular_function:GO:0003677//DNA binding;GO:0046872//metal ion binding;
Btabaci_GLEAN_10012908	510	8.76	18.03	0.872909	0.0189683	0.139338	*	gi|939268261|ref|XP_014254272.1|/1.38506e-50/PREDICTED: phosphoserine phosphatase [Cimex lectularius] &gt;gi|939268263|ref|XP_014254273.1| PREDICTED: phosphoserine phosphatase [Cimex lectularius]	sp|Q2KHU0|SERB_BOVIN/3e-44/Phosphoserine phosphatase OS=Bos taurus GN=PSPH PE=2 SV=1	bfo:BRAFLDRAFT_122454/1e-49/hypothetical protein; K01079 phosphoserine phosphatase [EC:3.1.3.3]	L0085/2e-17/---	NA
Btabaci_GLEAN_10025290	1052	1573.03	2497.7	0.872901	1.61e-05	0.000924418	*	gi|662225215|ref|XP_008486994.1|/1.37887e-68/PREDICTED: eukaryotic translation initiation factor 1A, X-chromosomal-like [Diaphorina citri]	sp|Q5RA42|IF1AX_PONAB/6e-47/Eukaryotic translation initiation factor 1A, X-chromosomal OS=Pongo abelii GN=EIF1AX PE=2 SV=3	api:100162719/3e-67/eukaryotic translation initiation factor 1A-like; K03236 translation initiation factor 1A	SPBC25H2.07/3e-43/---	biological_process:GO:0006413//translational initiation;cellular_component:GO:0016021//integral component of membrane;molecular_function:GO:0003743//translation initiation factor activity;
Btabaci_GLEAN_10021139	1538	1723.17	2844.2	0.871926	3.85e-05	0.00180077	*	gi|817060229|ref|XP_012251658.1|/3.74549e-75/PREDICTED: Y-box factor homolog isoform X1 [Athalia rosae]	sp|P21573|YBOX1_XENLA/7e-40/Nuclease-sensitive element-binding protein 1 OS=Xenopus laevis GN=ybx1 PE=2 SV=1	tca:656063/6e-70/Y-box factor homolog; K09276 Y-box-binding protein 1	NA	NA
CUFF119.9.1	826	29.15	58.02	0.870933	0.0170298	0.130559	*	gi|646689445|gb|KDR06603.1|/1.92015e-09/hypothetical protein L798_03577 [Zootermopsis nevadensis]	NA	NA	NA	NA
CUFF51.464.1	456	7.55	34.93	0.870332	0.0285753	0.178504	*	NA	NA	NA	NA	NA
Btabaci_GLEAN_10021569	1380	33.96	59.46	0.868701	0.00292866	0.0410953	*	gi|939661801|ref|XP_014278669.1|/7.19768e-160/PREDICTED: proton-coupled amino acid transporter 1-like isoform X3 [Halyomorpha halys] &gt;gi|939661805|ref|XP_014278670.1| PREDICTED: proton-coupled amino acid transporter 1-like isoform X3 [Halyomorpha halys] &gt;gi|939661809|ref|XP_014278671.1| PREDICTED: proton-coupled amino acid transporter 1-like isoform X3 [Halyomorpha halys]	sp|Q4KL91|S36A4_XENLA/2e-68/Proton-coupled amino acid transporter 4 OS=Xenopus laevis GN=slc36a4 PE=2 SV=1	api:100159152/1e-143/proton-coupled amino acid transporter 4-like; K14209 solute carrier family 36 (proton-coupled amino acid transporter)	YNL101w/5e-25/---	NA
CUFF26.520.1	2133	2.35	10	0.867191	0.0297544	0.182261	*	gi|642940039|ref|XP_008201045.1|/5.01525e-16/PREDICTED: uncharacterized protein LOC103315070 [Tribolium castaneum]	NA	NA	NA	NA
Btabaci_GLEAN_10024874	897	45.37	78.29	0.866993	0.00222017	0.0341341	*	gi|939672249|ref|XP_014282650.1|/8.31381e-131/PREDICTED: deoxyhypusine hydroxylase [Halyomorpha halys]	sp|Q9V9U4|DOHH_DROME/2e-129/Deoxyhypusine hydroxylase OS=Drosophila melanogaster GN=nero PE=2 SV=1	api:100161493/6e-131/Dohh; deoxyhypusine hydroxylase (EC:1.14.99.29); K06072 deoxyhypusine monooxygenase [EC:1.14.99.29]	YJR070c/2e-78/---	biological_process:GO:0008612//peptidyl-lysine modification to peptidyl-hypusine;GO:0055114//oxidation-reduction process;molecular_function:GO:0046872//metal ion binding;GO:0019135//deoxyhypusine monooxygenase activity;
Btabaci_GLEAN_10015083	1929	747.41	1207.06	0.86649	1.23e-05	0.000744119	*	gi|646704239|gb|KDR12537.1|/0/putative nucleolar GTP-binding protein 1 [Zootermopsis nevadensis]	sp|Q9V411|NOG1_DROME/0.0/Nucleolar GTP-binding protein 1 OS=Drosophila melanogaster GN=Non1 PE=2 SV=1	api:100163898/0.0/probable nucleolar GTP-binding protein 1; K06943 nucleolar GTP-binding protein	YPL093w/5e-171/---	NA
Btabaci_GLEAN_10002778	1333	770.38	1219.27	0.866302	5.91e-11	2.88e-08	*	gi|646703171|gb|KDR11987.1|/0/Asparaginyl-tRNA synthetase, cytoplasmic [Zootermopsis nevadensis]	sp|O43776|SYNC_HUMAN/0.0/Asparagine--tRNA ligase, cytoplasmic OS=Homo sapiens GN=NARS PE=1 SV=1	dwi:Dwil_GK24233/0.0/GK24233 gene product from transcript GK24233-RA; K01893 asparaginyl-tRNA synthetase [EC:6.1.1.22]	SPBC1773.10c/0.0/---	biological_process:GO:0006421//asparaginyl-tRNA aminoacylation;cellular_component:GO:0005737//cytoplasm;molecular_function:GO:0005524//ATP binding;GO:0003676//nucleic acid binding;GO:0004816//asparagine-tRNA ligase activity;
Btabaci_GLEAN_10023702	273	25.65	77.88	0.865885	0.0326815	0.19264	*	NA	NA	NA	NA	NA
Btabaci_GLEAN_10023133	1023	214.47	367.57	0.864499	0.000921143	0.0187251	*	gi|930655165|gb|KPI97496.1|/1.89538e-17/Uncharacterized protein L609 [Papilio xuthus]	sp|P12036|NFH_HUMAN/6e-12/Neurofilament heavy polypeptide OS=Homo sapiens GN=NEFH PE=1 SV=4	xtr:100101753/5e-17/nefh, nfh; neurofilament, heavy polypeptide; K04574 neurofilament heavy polypeptide	NA	NA
Btabaci_GLEAN_10013754	741	1049	1682.73	0.863955	2.59e-05	0.00131844	*	gi|662209025|ref|XP_008478095.1|/7.66258e-123/PREDICTED: eukaryotic translation initiation factor 6 [Diaphorina citri]	sp|Q6GR45|IF6_XENLA/6e-118/Eukaryotic translation initiation factor 6 OS=Xenopus laevis GN=eif6 PE=2 SV=1	lgi:LOTGIDRAFT_206392/2e-118/hypothetical protein; K03264 translation initiation factor 6	YPR016c/2e-112/---	NA
Btabaci_GLEAN_10004860	456	18.29	32.15	0.863391	0.00957768	0.0914873	*	gi|939246968|ref|XP_014242915.1|/4.18213e-91/PREDICTED: DNA-directed RNA polymerases I, II, and III subunit RPABC3 [Cimex lectularius]	sp|Q923G2|RPAB3_MOUSE/6e-78/DNA-directed RNA polymerases I, II, and III subunit RPABC3 OS=Mus musculus GN=Polr2h PE=1 SV=3	phu:Phum_PHUM180020/3e-90/DNA-directed RNA polymerases I, II, and III 17.1 kDa polypeptide, putative; K03016 DNA-directed RNA polymerases I, II, and III subunit RPABC3	NA	biological_process:GO:0006351//transcription, DNA-templated;molecular_function:GO:0003899//DNA-directed RNA polymerase activity;
Btabaci_GLEAN_10007531	2825	22.82	60.05	0.863203	0.0312459	0.187961	*	gi|939690297|ref|XP_014289113.1|/3.88722e-111/PREDICTED: protein hunchback isoform X2 [Halyomorpha halys]	sp|O18326|HUNB_BOMMO/2e-87/Protein hunchback (Fragment) OS=Bombyx mori GN=hb PE=2 SV=1	phu:Phum_PHUM167630/2e-95/protein hunchback, putative; K09213 hunchback	L159324_1/1e-07/---	NA
Btabaci_GLEAN_10026144	1343	14.23	37.06	0.862211	0.0321357	0.191142	*	gi|646711969|gb|KDR16951.1|/8.05054e-35/Serine/threonine-protein kinase-transforming protein mos [Zootermopsis nevadensis]	sp|Q9GRC0|MOS_PATPE/1e-27/Serine/threonine-protein kinase mos OS=Patiria pectinifera GN=mos PE=1 SV=1	phu:Phum_PHUM582460/3e-34/mitogen-activated protein kinase ERK-A, putative (EC:2.7.11.25); K04367 proto-oncogene serine/threonine-protein kinase mos [EC:2.7.11.1]	all1919/2e-13/---	biological_process:GO:0016310//phosphorylation;molecular_function:GO:0016301//kinase activity;
Btabaci_GLEAN_10024698	4308	69.02	151.55	0.861964	0.0248358	0.163399	*	gi|290563032|gb|ADD38910.1|/4.71206e-09/Cysteine string protein [Lepeophtheirus salmonis]	sp|Q9JMC3|DNJA4_MOUSE/9e-10/DnaJ homolog subfamily A member 4 OS=Mus musculus GN=Dnaja4 PE=1 SV=1	hmg:100210733/5e-10/dnaJ homolog subfamily B member 6-like; K09512 DnaJ homolog subfamily B member 6	AGc3642/3e-09/---	NA
Btabaci_GLEAN_10014019	1251	14.4	28.79	0.86154	0.0203534	0.145105	*	gi|939651812|ref|XP_014274937.1|/2.03534e-61/PREDICTED: elongation of very long chain fatty acids protein AAEL008004-like [Halyomorpha halys] &gt;gi|939651814|ref|XP_014274938.1| PREDICTED: elongation of very long chain fatty acids protein AAEL008004-like [Halyomorpha halys] &gt;gi|939651816|ref|XP_014274939.1| PREDICTED: elongation of very long chain fatty acids protein AAEL008004-like [Halyomor…	sp|Q1HRV8|ELVL1_AEDAE/4e-34/Elongation of very long chain fatty acids protein AAEL008004 OS=Aedes aegypti GN=AAEL008004 PE=2 SV=2	api:100160501/1e-48/elongation of very long chain fatty acids protein 4-like; K10249 elongation of very long chain fatty acids protein 4 [EC:2.3.1.199]	NA	biological_process:GO:0006629//lipid metabolic process;
Btabaci_GLEAN_10022310	2159	3443.51	5456.32	0.86144	3.53e-10	1.28e-07	*	gi|646716811|gb|KDR19897.1|/0/MAP kinase-interacting serine/threonine-protein kinase 1 [Zootermopsis nevadensis]	sp|Q66JF3|MKNK1_XENTR/3e-163/MAP kinase-interacting serine/threonine-protein kinase 1 OS=Xenopus tropicalis GN=mknk1 PE=2 SV=1	hst:105183804/0.0/MAP kinase-interacting serine/threonine-protein kinase 1; K04372 MAP kinase interacting serine/threonine kinase [EC:2.7.11.1]	SPAC14C4.03/9e-28/---	NA
Btabaci_GLEAN_10026142	767	34.43	64.77	0.860923	0.014272	0.117564	*	gi|242023983|ref|XP_002432410.1|/1.76686e-37/conserved hypothetical protein [Pediculus humanus corporis] &gt;gi|212517833|gb|EEB19672.1| conserved hypothetical protein [Pediculus humanus corporis]	sp|Q5R628|LSM5_PONAB/8e-37/U6 snRNA-associated Sm-like protein LSm5 OS=Pongo abelii GN=LSM5 PE=3 SV=3	phu:Phum_PHUM582470/9e-38/hypothetical protein; K12624 U6 snRNA-associated Sm-like protein LSm5	SPBC20F10.09/1e-15/---	biological_process:GO:0000956//nuclear-transcribed mRNA catabolic process;GO:0000398//mRNA splicing, via spliceosome;cellular_component:GO:0046540//U4/U6 x U5 tri-snRNP complex;GO:0005688//U6 snRNP;GO:1990726//Lsm1-7-Pat1 complex;molecular_function:GO:0003723//RNA binding;
Btabaci_GLEAN_10001417	1314	3.2	8.75	0.860829	0.0332738	0.195118	*	gi|985420469|ref|XP_015375687.1|/2.71777e-137/PREDICTED: maltase A1-like [Diuraphis noxia]	sp|P07190|MAL1_DROME/1e-123/Maltase A1 OS=Drosophila melanogaster GN=Mal-A1 PE=2 SV=2	dse:Dsec_GM21035/7e-129/GM21035 gene product from transcript GM21035-RA; K01187 alpha-glucosidase [EC:3.2.1.20]	DR1375/2e-96/---	NA
CUFF85.301.1	807	5.75	23.98	0.860687	0.0312277	0.187961	*	gi|662216393|ref|XP_008482127.1|/2.08282e-16/PREDICTED: uncharacterized protein LOC103518821, partial [Diaphorina citri]	NA	api:100158855/1e-14/fatty acid synthase-like; K00665 fatty acid synthase, animal type [EC:2.3.1.85]	NA	NA
CUFF116.360.2	667	31.8	58.62	0.860545	0.00786372	0.0797847	*	NA	NA	NA	NA	NA
CUFF14.463.1	948	43.38	72.13	0.860414	0.000246698	0.00749499	*	gi|939256112|ref|XP_014247831.1|/1.30075e-35/PREDICTED: serine/arginine-rich splicing factor 11-like isoform X1 [Cimex lectularius]	sp|Q96IZ7|RSRC1_HUMAN/6e-31/Serine/Arginine-related protein 53 OS=Homo sapiens GN=RSRC1 PE=1 SV=1	nvi:100117836/1e-30/serine/arginine repetitive matrix protein 1; K13171 serine/arginine repetitive matrix protein 1	SPAC140.02/1e-11/---	NA
Btabaci_GLEAN_10004691	717	32.25	54.03	0.859572	0.00224549	0.0344098	*	gi|1000747987|ref|XP_015596773.1|/1.39713e-18/PREDICTED: uncharacterized protein C1orf131 homolog [Cephus cinctus]	sp|Q8NDD1|CA131_HUMAN/1e-09/Uncharacterized protein C1orf131 OS=Homo sapiens GN=C1orf131 PE=1 SV=3	bmy:Bm1_44470/3e-06/transformer-2a3; K12897 transformer-2 protein	NA	NA
CUFF89.20.1	1431	18.31	35.71	0.858821	0.0202898	0.1448	*	NA	NA	NA	NA	NA
Btabaci_GLEAN_10012902	1391	858.44	1360.64	0.858756	3.35e-12	2.2e-09	*	gi|662189393|ref|XP_008467421.1|/6.24378e-35/PREDICTED: putative methyltransferase DDB_G0268948 [Diaphorina citri]	sp|Q55EX9|Y8948_DICDI/8e-21/Putative methyltransferase DDB_G0268948 OS=Dictyostelium discoideum GN=DDB_G0268948 PE=1 SV=2	NA	STM0259/1e-12/---	biological_process:GO:0008152//metabolic process;molecular_function:GO:0008168//methyltransferase activity;
Btabaci_GLEAN_10026940	2038	6.09	14.35	0.858497	0.0304651	0.185149	*	gi|939248440|ref|XP_014243715.1|/3.1303e-15/PREDICTED: pickpocket protein 28 [Cimex lectularius]	sp|P86732|GAAP_HALAI/7e-06/Glycine, alanine and asparagine-rich protein OS=Haliotis asinina PE=1 SV=1	cqu:CpipJ_CPIJ007809/1e-12/pickpocket; K03440 amiloride-sensitive sodium channel, other	NA	NA
Btabaci_GLEAN_10018355	1130	21.26	38.57	0.857544	0.0116513	0.103102	*	gi|161343861|tpg|DAA06111.1|/5.85178e-52/TPA_inf: cathepsin B [Myzus persicae]	sp|P25802|CYSP1_OSTOS/1e-34/Cathepsin B-like cysteine proteinase 1 OS=Ostertagia ostertagi GN=CP-1 PE=3 SV=3	api:100144781/4e-49/Catb-2744; cathepsin B-2744 (EC:3.4.22.1); K01363 cathepsin B [EC:3.4.22.1]	NA	NA
Btabaci_GLEAN_10015567	2132	3.15	17.55	0.85707	0.0272831	0.173745	*	gi|339896237|gb|AEK21804.1|/8.76175e-134/cytochrome P450 [Bemisia tabaci]	sp|Q9V4I1|CP9B2_DROME/2e-43/Cytochrome P450 9b2 OS=Drosophila melanogaster GN=Cyp9b2 PE=2 SV=1	api:100168454/7e-88/uncharacterized LOC100168454; K14999 cytochrome P450, family 6 [EC:1.14.-.-]	BH0579/2e-22/---	NA
Btabaci_GLEAN_10012947	2928	12.91	33.85	0.85617	0.034083	0.198536	*	gi|242006183|ref|XP_002423933.1|/1.58736e-64/HpaII tiny fragments locus 9c protein, putative [Pediculus humanus corporis] &gt;gi|212507203|gb|EEB11195.1| HpaII tiny fragments locus 9c protein, putative [Pediculus humanus corporis]	sp|Q8IZ69|TRM2A_HUMAN/1e-45/tRNA (uracil-5-)-methyltransferase homolog A OS=Homo sapiens GN=TRMT2A PE=1 SV=2	phu:Phum_PHUM097420/8e-65/HpaII tiny fragments locus 9c protein, putative; K15332 tRNA (uracil-5-)-methyltransferase [EC:2.1.1.-]	lin1815/3e-09/---	NA
Btabaci_GLEAN_10026992	1103	49.21	83.18	0.856167	0.0030346	0.0421307	*	NA	NA	NA	NA	NA
Btabaci_GLEAN_10014013	2006	39.76	72.38	0.855464	0.00606994	0.0667106	*	gi|970883910|ref|XP_015126568.1|/0/PREDICTED: methylcrotonoyl-CoA carboxylase subunit alpha, mitochondrial [Diachasma alloeum]	sp|Q96RQ3|MCCA_HUMAN/0.0/Methylcrotonoyl-CoA carboxylase subunit alpha, mitochondrial OS=Homo sapiens GN=MCCC1 PE=1 SV=3	soc:105200350/0.0/methylcrotonoyl-CoA carboxylase subunit alpha, mitochondrial; K01968 3-methylcrotonyl-CoA carboxylase alpha subunit [EC:6.4.1.4]	AGl2704/0.0/---	NA
Btabaci_GLEAN_10017760	1065	10.38	21.1	0.854717	0.0237449	0.159627	*	gi|646723592|gb|KDR24139.1|/0/WD repeat-containing protein 92 [Zootermopsis nevadensis]	sp|Q5M7F6|WDR92_XENLA/3e-178/WD repeat-containing protein 92 OS=Xenopus laevis GN=wdr92 PE=2 SV=1	spu:580431/7e-09/THO complex subunit 6 homolog; K13175 THO complex subunit 6	NA	NA
Btabaci_GLEAN_10008888	1848	19.39	35.09	0.854294	0.00676828	0.0721061	*	gi|646719620|gb|KDR21660.1|/0/Conserved oligomeric Golgi complex subunit 8 [Zootermopsis nevadensis]	sp|Q9VKH0|COG8_DROME/0.0/Conserved oligomeric Golgi complex subunit 8 OS=Drosophila melanogaster GN=CG6488 PE=2 SV=1	NA	NA	NA
Btabaci_GLEAN_10025879	1953	47.72	109.66	0.853559	0.0311402	0.187918	*	gi|193697617|ref|XP_001943575.1|/9.7476e-95/PREDICTED: facilitated trehalose transporter Tret1-like isoform X1 [Acyrthosiphon pisum] &gt;gi|641674147|ref|XP_008186585.1| PREDICTED: facilitated trehalose transporter Tret1-like isoform X2 [Acyrthosiphon pisum]	sp|A5LGM7|TRET1_POLVA/1e-43/Facilitated trehalose transporter Tret1 OS=Polypedilum vanderplanki GN=Tret1 PE=1 SV=1	api:100159441/3e-40/facilitated trehalose transporter Tret1-like; K14258 facilitated trehalose transporter	Cgl0181/2e-17/---	NA
CUFF41.738.1	977	6.01	19.96	0.853367	0.0347114	0.200172	*	gi|557754292|ref|XP_005176890.1|/4.09751e-37/PREDICTED: protein D2 [Musca domestica]	sp|O16264|PEBPH_CAEEL/2e-25/Phosphatidylethanolamine-binding protein homolog F40A3.3 OS=Caenorhabditis elegans GN=F40A3.3 PE=3 SV=1	dgr:Dgri_GH11408/2e-27/GH11408 gene product from transcript GH11408-RA; K17439 large subunit ribosomal protein L35	NA	NA
Btabaci_GLEAN_10014240	398	211.24	339.59	0.852746	0.000393037	0.0104779	*	gi|985418544|ref|XP_015374734.1|/3.36202e-54/PREDICTED: 60S ribosomal protein L37a, partial [Diuraphis noxia]	sp|Q9VMU4|RL37A_DROME/4e-49/60S ribosomal protein L37a OS=Drosophila melanogaster GN=RpL37A PE=1 SV=3	api:100144901/6e-53/Rpl37a; ribosomal protein L37A; K02921 large subunit ribosomal protein L37Ae	YPR043w/2e-40/---	biological_process:GO:0006412//translation;cellular_component:GO:0005840//ribosome;molecular_function:GO:0003735//structural constituent of ribosome;
CUFF46.77.1	414	8.15	21.21	0.852601	0.0345682	0.199665	*	NA	NA	NA	NA	NA
Btabaci_GLEAN_10024632	798	213.61	357.9	0.852541	0.00156868	0.0270008	*	gi|646710612|gb|KDR16079.1|/2.75752e-156/40S ribosomal protein S3a [Zootermopsis nevadensis]	sp|Q5G5C4|RS3A_PERAM/7e-157/40S ribosomal protein S3a OS=Periplaneta americana GN=Parcxpwex01 PE=2 SV=1	tca:656438/5e-156/40S ribosomal protein S3a; K02984 small subunit ribosomal protein S3Ae	YLR441c/4e-92/---	biological_process:GO:0006412//translation;cellular_component:GO:0022627//cytosolic small ribosomal subunit;molecular_function:GO:0003735//structural constituent of ribosome;
Btabaci_GLEAN_10016140	705	19.61	40.72	0.852138	0.0236036	0.159116	*	gi|240849124|ref|NP_001155525.1|/5.35848e-125/39S ribosomal protein L15, mitochondrial-like [Acyrthosiphon pisum] &gt;gi|641671680|ref|XP_008185681.1| PREDICTED: 39S ribosomal protein L15, mitochondrial-like isoform X1 [Acyrthosiphon pisum] &gt;gi|239789736|dbj|BAH71471.1| ACYPI003384 [Acyrthosiphon pisum]	sp|Q6AZN4|RM15_XENLA/9e-84/39S ribosomal protein L15, mitochondrial OS=Xenopus laevis GN=mrpl15 PE=2 SV=1	api:100162219/3e-125/39S ribosomal protein L15, mitochondrial-like; K02876 large subunit ribosomal protein L15	SPBC9B6.06/2e-10/---	biological_process:GO:0006412//translation;GO:0006468//protein phosphorylation;cellular_component:GO:0015934//large ribosomal subunit;molecular_function:GO:0005524//ATP binding;GO:0004672//protein kinase activity;GO:0003735//structural constituent of ribosome;
Btabaci_GLEAN_10021090	2546	49.14	81.15	0.851109	0.000400851	0.0106033	*	gi|998519244|ref|XP_015520547.1|/4.89842e-179/PREDICTED: peptidyl-prolyl cis-trans isomerase CWC27 homolog [Neodiprion lecontei]	sp|Q6GLX7|CWC27_XENLA/4e-148/Peptidyl-prolyl cis-trans isomerase CWC27 homolog OS=Xenopus laevis GN=cwc27 PE=2 SV=1	hst:105184955/6e-175/peptidyl-prolyl cis-trans isomerase CWC27 homolog; K12737 peptidyl-prolyl cis-trans isomerase SDCCAG10 [EC:5.2.1.8]	SPBC16H5.05c/8e-76/---	NA
Btabaci_GLEAN_10023986	1487	313.42	507.12	0.850261	5.65e-05	0.00245984	*	gi|985390400|ref|XP_015379859.1|/6.51275e-126/PREDICTED: phosphatidylserine decarboxylase proenzyme isoform X3 [Diuraphis noxia]	sp|P27465|PISD_CRIGR/5e-87/Phosphatidylserine decarboxylase proenzyme, mitochondrial OS=Cricetulus griseus GN=Pisd PE=1 SV=2	api:100167700/4e-124/phosphatidylserine decarboxylase proenzyme; K01613 phosphatidylserine decarboxylase [EC:4.1.1.65]	YNL169c/1e-73/---	NA
CUFF103.73.1	439	11.12	29.35	0.850131	0.0350314	0.200929	*	gi|766942609|ref|XP_011503978.1|/7.14291e-28/PREDICTED: glycine-rich protein 2 [Ceratosolen solmsi marchali]	sp|Q9VRN5|LIN28_DROME/4e-16/Protein lin-28 homolog OS=Drosophila melanogaster GN=lin-28 PE=2 SV=2	tca:664138/9e-18/protein lin-28 homolog; K18754 protein lin-28	cspE/3e-29/---	NA
Btabaci_GLEAN_10026447	3108	390.86	625.68	0.849596	1.28e-06	0.000119418	*	gi|646704177|gb|KDR12501.1|/0/Spondin-1 [Zootermopsis nevadensis]	sp|P35446|SPON1_RAT/9e-85/Spondin-1 OS=Rattus norvegicus GN=Spon1 PE=1 SV=1	api:100165649/1e-29/interaptin-like; K16550 protein fantom	SPCC645.05c/9e-07/---	NA
Btabaci_GLEAN_10002072	2025	14.58	27.77	0.848865	0.0151966	0.121579	*	gi|805795883|ref|XP_012143132.1|/4.1235e-24/PREDICTED: mucin-2-like [Megachile rotundata]	sp|Q8BTI8|SRRM2_MOUSE/9e-27/Serine/arginine repetitive matrix protein 2 OS=Mus musculus GN=Srrm2 PE=1 SV=3	ssc:100511011/3e-27/SRRM2; serine/arginine repetitive matrix 2; K13172 serine/arginine repetitive matrix protein 2	DR2133/5e-06/---	NA
Btabaci_GLEAN_10020243	4699	98.15	160.16	0.847578	0.000176802	0.00581488	*	gi|939268806|ref|XP_014254567.1|/1.8514e-61/PREDICTED: facilitated trehalose transporter Tret1-like isoform X2 [Cimex lectularius]	sp|A9ZSY2|TRET1_APILI/4e-28/Facilitated trehalose transporter Tret1 OS=Apis mellifera ligustica GN=Tret1 PE=1 SV=1	dpo:Dpse_GA24484/5e-31/GA24484 gene product from transcript GA24484-RA; K14258 facilitated trehalose transporter	BS_araE/2e-22/---	NA
Btabaci_GLEAN_10008145	2143	8.15	24.11	0.84718	0.0366387	0.206396	*	gi|642940039|ref|XP_008201045.1|/4.38119e-14/PREDICTED: uncharacterized protein LOC103315070 [Tribolium castaneum]	NA	NA	NA	NA
Btabaci_GLEAN_10016073	1672	420.74	680.78	0.847113	5.74e-05	0.0024871	*	gi|291461571|dbj|BAI83420.1|/1.31663e-157/sugar transporter 6 [Nilaparvata lugens]	sp|Q17NV8|TRET1_AEDAE/4e-85/Facilitated trehalose transporter Tret1 OS=Aedes aegypti GN=Tret1 PE=3 SV=1	nvi:100115449/2e-86/facilitated trehalose transporter Tret1-like; K14258 facilitated trehalose transporter	BS_araE/4e-52/---	NA
Btabaci_GLEAN_10022750	981	128.62	208.9	0.847001	0.000965516	0.019282	*	gi|939248802|ref|XP_014243906.1|/0/PREDICTED: eukaryotic translation initiation factor 2 subunit 1 [Cimex lectularius] &gt;gi|939248804|ref|XP_014243907.1| PREDICTED: eukaryotic translation initiation factor 2 subunit 1 [Cimex lectularius] &gt;gi|939248806|ref|XP_014243908.1| PREDICTED: eukaryotic translation initiation factor 2 subunit 1 [Cimex lectularius]	sp|P41374|IF2A_DROME/4e-161/Eukaryotic translation initiation factor 2 subunit 1 OS=Drosophila melanogaster GN=eIF-2alpha PE=2 SV=1	api:100168717/0.0/eukaryotic translation initiation factor 2 subunit 1; K03237 translation initiation factor 2 subunit 1	YJR007w/2e-103/---	biological_process:GO:0006413//translational initiation;molecular_function:GO:0003743//translation initiation factor activity;
Btabaci_GLEAN_10022755	981	128.62	208.9	0.847001	0.000965516	0.019282	*	gi|939248802|ref|XP_014243906.1|/0/PREDICTED: eukaryotic translation initiation factor 2 subunit 1 [Cimex lectularius] &gt;gi|939248804|ref|XP_014243907.1| PREDICTED: eukaryotic translation initiation factor 2 subunit 1 [Cimex lectularius] &gt;gi|939248806|ref|XP_014243908.1| PREDICTED: eukaryotic translation initiation factor 2 subunit 1 [Cimex lectularius]	sp|P41374|IF2A_DROME/4e-161/Eukaryotic translation initiation factor 2 subunit 1 OS=Drosophila melanogaster GN=eIF-2alpha PE=2 SV=1	api:100168717/0.0/eukaryotic translation initiation factor 2 subunit 1; K03237 translation initiation factor 2 subunit 1	YJR007w/2e-103/---	biological_process:GO:0006413//translational initiation;molecular_function:GO:0003743//translation initiation factor activity;
CUFF121.413.2	1198	8.14	29.6	0.846947	0.0347748	0.200266	*	gi|805786674|ref|XP_012140692.1|/1.70769e-54/PREDICTED: carbohydrate sulfotransferase 11-like [Megachile rotundata]	sp|P69478|CHSTB_RAT/5e-17/Carbohydrate sulfotransferase 11 OS=Rattus norvegicus GN=Chst11 PE=1 SV=1	hst:105188441/3e-33/carbohydrate sulfotransferase 11-like; K01017 chondroitin 4-sulfotransferase 11 [EC:2.8.2.5]	NA	NA
CUFF18.350.1	789	34.94	58.71	0.846582	0.00322211	0.0440165	*	gi|646701241|gb|KDR11046.1|/1.44806e-32/COMM domain-containing protein 3 [Zootermopsis nevadensis]	sp|Q63829|COMD3_MOUSE/2e-22/COMM domain-containing protein 3 OS=Mus musculus GN=Commd3 PE=1 SV=1	mcc:677699/2e-19/COMMD3; COMM domain containing 3; K11459 polycomb group RING finger protein 4	NA	NA
CUFF34.151.1	6720	344.19	618.16	0.84532	0.00570899	0.0641509	*	gi|817212511|ref|XP_012282439.1|/0/PREDICTED: CAD protein [Orussus abietinus]	sp|P05990|PYR1_DROME/0.0/CAD protein OS=Drosophila melanogaster GN=r PE=1 SV=3	tca:660900/0.0/CAD protein; K11540 carbamoyl-phosphate synthase / aspartate carbamoyltransferase / dihydroorotase [EC:6.3.5.5 2.1.3.2 3.5.2.3]	SPAC22G7.06c_2/0.0/---	NA
Btabaci_GLEAN_10016840	1942	820.2	1348.29	0.844205	0.000617529	0.0142284	*	gi|939685952|ref|XP_014287224.1|/5.13582e-103/PREDICTED: la protein homolog [Halyomorpha halys]	sp|Q26457|LA_AEDAL/2e-84/La protein homolog OS=Aedes albopictus PE=1 SV=1	pxy:105392926/5e-92/la protein homolog; K11090 lupus La protein	SPAC57A10.10c/9e-30/---	NA
Btabaci_GLEAN_10018214	1785	9.53	21.38	0.844137	0.0312936	0.188104	*	gi|646718213|gb|KDR20774.1|/1.36221e-166/Downstream neighbor of son-like protein [Zootermopsis nevadensis]	sp|Q9VNA8|DONS_DROME/2e-95/Protein downstream neighbor of son homolog OS=Drosophila melanogaster GN=hd PE=1 SV=1	NA	NA	NA
Btabaci_GLEAN_10005766	1689	0.26	4.31	0.843876	0.0192123	0.140224	*	gi|906468832|gb|KNC29769.1|/4.36178e-06/hypothetical protein FF38_03071, partial [Lucilia cuprina]	sp|Q55E72|PKS1_DICDI/2e-28/Probable polyketide synthase 1 OS=Dictyostelium discoideum GN=stlA PE=1 SV=1	gga:423101/4e-06/MUC5AC, MUC2; mucin 5AC, oligomeric mucus/gel-forming; K10955 intestinal mucin-2	DR2091/3e-31/---	NA
Btabaci_GLEAN_10015741	749	71.21	119.18	0.843757	0.000825457	0.0173505	*	gi|954573092|ref|XP_014610823.1|/1.02024e-81/PREDICTED: THUMP domain-containing protein 1 [Polistes canadensis]	sp|Q9VZD8|THUM1_DROME/2e-57/THUMP domain-containing protein 1 homolog OS=Drosophila melanogaster GN=CG15014 PE=1 SV=2	hst:105181642/3e-67/THUMP domain-containing protein 1 homolog; K06963 tRNA acetyltransferase TAN1	YGL232w/3e-19/---	NA
Btabaci_GLEAN_10006153	6680	34.84	63.88	0.843575	0.00824876	0.083245	*	gi|985394462|ref|XP_015364629.1|/0/PREDICTED: DNA replication ATP-dependent helicase/nuclease DNA2 [Diuraphis noxia]	sp|E1BMP7|DNA2_BOVIN/2e-163/DNA replication ATP-dependent helicase/nuclease DNA2 OS=Bos taurus GN=DNA2 PE=3 SV=3	api:100166144/0.0/DNA replication ATP-dependent helicase/nuclease DNA2; K10742 DNA replication ATP-dependent helicase Dna2 [EC:3.6.4.12]	SPBC16D10.04c/3e-118/---	NA
Btabaci_GLEAN_10002355	7055	2313.85	3851.59	0.843381	0.000116582	0.00424352	*	gi|1008442374|ref|XP_015836338.1|/0/PREDICTED: acetyl-CoA carboxylase isoform X2 [Tribolium castaneum]	sp|P11029|ACAC_CHICK/0.0/Acetyl-CoA carboxylase OS=Gallus gallus GN=ACAC PE=1 SV=1	tca:658362/0.0/acetyl-CoA carboxylase; K11262 acetyl-CoA carboxylase / biotin carboxylase 1 [EC:6.4.1.2 6.3.4.14]	YNR016c_1/0.0/---	NA
CUFF71.725.1	1215	4.47	11.51	0.843042	0.0368508	0.20718	*	NA	NA	NA	NA	NA
Btabaci_GLEAN_10007844	1983	0.26	4.57	0.842881	0.0196253	0.142081	*	gi|1008447036|ref|XP_015837649.1|/9.23939e-25/PREDICTED: uncharacterized protein LOC103313685 isoform X3 [Tribolium castaneum]	NA	NA	NA	NA
Btabaci_GLEAN_10014774	370	15.82	30.32	0.842434	0.0157223	0.124412	*	NA	NA	NA	NA	NA
Btabaci_GLEAN_10012910	998	6.3	25.6	0.842411	0.0345216	0.199665	*	gi|909552509|ref|XP_013146004.1|/8.95601e-36/PREDICTED: protein D3-like isoform X3 [Papilio polytes]	sp|P54188|D3_ONCVO/1e-29/Protein D3 (Fragment) OS=Onchocerca volvulus GN=D3 PE=2 SV=1	dan:Dana_GF15180/1e-23/GF15180 gene product from transcript GF15180-RA; K17439 large subunit ribosomal protein L35	NA	NA
Btabaci_GLEAN_10024280	543	23.69	42.74	0.842163	0.0115819	0.10292	*	gi|1009390202|gb|KYN11896.1|/3.93062e-94/60S ribosome subunit biogenesis protein NIP7 like protein [Trachymyrmex cornetzi]	sp|Q4T2X8|NIP7_TETNG/1e-88/60S ribosome subunit biogenesis protein NIP7 homolog OS=Tetraodon nigroviridis GN=nip7 PE=3 SV=1	tca:660211/2e-94/60S ribosome subunit biogenesis protein NIP7 homolog; K07565 60S ribosome subunit biogenesis protein NIP7	SPCC320.11c/1e-75/---	biological_process:GO:0042255//ribosome assembly;cellular_component:GO:0005634//nucleus;molecular_function:GO:0003723//RNA binding;
Btabaci_GLEAN_10019901	303	310.74	503.84	0.842006	5.19e-05	0.00227537	*	NA	NA	NA	NA	NA
Btabaci_GLEAN_10010793	2773	120.77	193.38	0.841809	0.000149004	0.00510721	*	gi|646710793|gb|KDR16211.1|/1.19075e-106/Poly(A)-specific ribonuclease PARN [Zootermopsis nevadensis]	sp|Q90ZA1|PARN_XENLA/3e-93/Poly(A)-specific ribonuclease PARN OS=Xenopus laevis GN=parn PE=1 SV=1	tca:656287/6e-107/poly(A)-specific ribonuclease PARN; K01148 poly(A)-specific ribonuclease [EC:3.1.13.4]	NA	molecular_function:GO:0005488//binding;
Btabaci_GLEAN_10014295	3038	29.81	51.98	0.84156	0.00301247	0.041926	*	gi|443411881|gb|AGC83693.1|/0/laccase 1 [Bemisia tabaci]	NA	aqu:100635277/2e-17/uncharacterized LOC100635277; K11989 indian hedgehog	SPAC1F7.08/7e-41/---	cellular_component:GO:0016020//membrane;molecular_function:GO:0003676//nucleic acid binding;GO:0046872//metal ion binding;
Btabaci_GLEAN_10001924	945	1.84	7.55	0.840651	0.0349527	0.200915	*	gi|939664080|ref|XP_014279570.1|/1.80482e-20/PREDICTED: uncharacterized protein LOC106682939 [Halyomorpha halys]	sp|Q17RH7|TPRXL_HUMAN/4e-10/Putative protein TPRXL OS=Homo sapiens GN=TPRXL PE=5 SV=2	cfr:102518704/2e-09/mucin-2-like; K10955 intestinal mucin-2	NA	NA
Btabaci_GLEAN_10009294	357	5.55	12.49	0.84034	0.0337362	0.197016	*	gi|861585007|gb|KMQ82386.1|/9.78117e-07/hypothetical protein RF55_23164, partial [Lasius niger]	sp|A7MD48|SRRM4_HUMAN/2e-07/Serine/arginine repetitive matrix protein 4 OS=Homo sapiens GN=SRRM4 PE=1 SV=2	lcm:102356501/7e-07/SRRM2; serine/arginine repetitive matrix 2; K13172 serine/arginine repetitive matrix protein 2	alr1329/2e-08/---	NA
CUFF42.86.2	924	14.01	25.39	0.838762	0.014081	0.116329	*	gi|817200572|ref|XP_012276005.1|/2.04456e-67/PREDICTED: vesicle transport protein USE1 [Orussus abietinus] &gt;gi|817200574|ref|XP_012276006.1| PREDICTED: vesicle transport protein USE1 [Orussus abietinus]	sp|Q7ZTY7|USE1_DANRE/5e-43/Vesicle transport protein USE1 OS=Danio rerio GN=use1 PE=2 SV=1	pxy:105387491/6e-59/vesicle transport protein USE1-like; K08507 unconventional SNARE in the endoplasmic reticulum protein 1	NA	NA
Btabaci_GLEAN_10013354	1869	4.98	17.01	0.838357	0.037726	0.209064	*	gi|939684097|ref|XP_014286620.1|/4.71811e-54/PREDICTED: uncharacterized protein LOC106687318 isoform X1 [Halyomorpha halys]	sp|A6QNT4|F120B_BOVIN/1e-23/Constitutive coactivator of peroxisome proliferator-activated receptor gamma OS=Bos taurus GN=FAM120B PE=2 SV=1	NA	NA	NA
Btabaci_GLEAN_10003269	1251	19.11	35.74	0.838236	0.0190559	0.139621	*	gi|91092748|ref|XP_973348.1|/9.56799e-129/PREDICTED: pyrazinamidase/nicotinamidase isoform X2 [Tribolium castaneum]	NA	soc:105198315/1e-122/uncharacterized LOC105198315; K03679 exosome complex component RRP4	mlr4882/3e-31/---	NA
Btabaci_GLEAN_10025690	4104	212.86	336.2	0.836555	5.93e-08	9.36e-06	*	gi|237874162|ref|NP_001153853.1|/4.35157e-152/pentatricopeptide repeat domain 1 [Acyrthosiphon pisum]	sp|A2VD13|PTCD1_RAT/1e-81/Pentatricopeptide repeat-containing protein 1, mitochondrial OS=Rattus norvegicus GN=Ptcd1 PE=2 SV=1	api:100165858/2e-152/Ptcd1; pentatricopeptide repeat domain 1; K17710 pentatricopeptide repeat domain-containing protein 1	NA	NA
Btabaci_GLEAN_10021557	2007	37.36	64.68	0.836346	0.00737786	0.0762633	*	gi|939262753|ref|XP_014251313.1|/0/PREDICTED: elongation factor Tu GTP-binding domain-containing protein 1 [Cimex lectularius]	sp|Q7Z2Z2|EFL1_HUMAN/0.0/Elongation factor-like GTPase 1 OS=Homo sapiens GN=EFL1 PE=1 SV=2	api:100168902/0.0/EFTUD1; elongation factor Tu GTP-binding domain-containing protein 1; K14536 ribosome assembly protein 1 [EC:3.6.5.-]	SPCC553.08c/5e-120/---	NA
Btabaci_GLEAN_10026426	943	297.02	463.28	0.835651	4.58e-06	0.000331937	*	gi|746856298|ref|XP_011058832.1|/7.37544e-114/PREDICTED: eukaryotic translation initiation factor 3 subunit G-like isoform X2 [Acromyrmex echinatior] &gt;gi|332022505|gb|EGI62808.1| Eukaryotic translation initiation factor 3 subunit G [Acromyrmex echinatior]	sp|Q1HQN4|EIF3G_AEDAE/8e-103/Eukaryotic translation initiation factor 3 subunit G OS=Aedes aegypti GN=eIF3-S4-1 PE=2 SV=1	aec:105148670/5e-114/eukaryotic translation initiation factor 3 subunit G-like; K03248 translation initiation factor 3 subunit G	YDR429c/8e-31/---	biological_process:GO:0006413//translational initiation;cellular_component:GO:0070993//translation preinitiation complex;molecular_function:GO:0003723//RNA binding;
Btabaci_GLEAN_10001786	2205	0.52	4.72	0.835561	0.0240284	0.160519	*	gi|642937667|ref|XP_008198893.1|/2.37744e-13/PREDICTED: uncharacterized protein LOC103314479 isoform X2 [Tribolium castaneum]	NA	NA	NA	NA
CUFF14.7.2	1331	136.89	218.83	0.835288	2.69e-06	0.000218046	*	gi|646717057|gb|KDR20051.1|/1.54315e-06/hypothetical protein L798_05444 [Zootermopsis nevadensis]	NA	NA	NA	NA
Btabaci_GLEAN_10002525	2050	58.77	96.06	0.834773	0.000610331	0.014175	*	gi|328699418|ref|XP_001944533.2|/5.5462e-92/PREDICTED: cell cycle checkpoint protein RAD1-like [Acyrthosiphon pisum]	sp|Q9QWZ1|RAD1_MOUSE/4e-85/Cell cycle checkpoint protein RAD1 OS=Mus musculus GN=Rad1 PE=1 SV=1	api:100165627/3e-92/cell cycle checkpoint protein RAD1-like; K02830 cell cycle checkpoint protein [EC:3.1.11.2]	NA	NA
Btabaci_GLEAN_10006514	858	20.56	35.6	0.834644	0.00602156	0.0664546	*	gi|939249648|ref|XP_014244356.1|/6.95026e-109/PREDICTED: protein KTI12 homolog [Cimex lectularius]	sp|Q0P457|KTI12_DANRE/1e-80/Protein KTI12 homolog OS=Danio rerio GN=kti12 PE=2 SV=2	bmor:101744105/2e-89/protein KTI12 homolog; K15456 protein KTI12	SPAC30.02c/6e-48/---	NA
Btabaci_GLEAN_10017042	624	59.77	337.87	0.834564	0.0287372	0.179003	*	gi|939269113|ref|XP_014254731.1|/1.10437e-118/PREDICTED: 40S ribosomal protein S8 [Cimex lectularius]	sp|O76756|RS8_APIME/5e-115/40S ribosomal protein S8 OS=Apis mellifera GN=RpS8 PE=2 SV=2	phu:Phum_PHUM212320/3e-116/40S ribosomal protein S8, putative; K02995 small subunit ribosomal protein S8e	YER102w/2e-86/---	NA
Btabaci_GLEAN_10025411	1458	63.76	110.13	0.834386	0.00518908	0.0601333	*	gi|662205003|ref|XP_008475899.1|/1.20189e-104/PREDICTED: homocysteine S-methyltransferase 2-like [Diaphorina citri]	sp|Q54P92|METH_DICDI/3e-11/Methionine synthase OS=Dictyostelium discoideum GN=mtr PE=3 SV=1	bmor:692944/5e-94/homocysteine S-methyltransferase; K00547 homocysteine S-methyltransferase [EC:2.1.1.10]	yagD/8e-68/---	NA
Btabaci_GLEAN_10024191	2309	69.48	157.3	0.833224	0.0338537	0.197509	*	gi|817066551|ref|XP_012255119.1|/1.2696e-07/PREDICTED: egl nine homolog 1 [Athalia rosae]	sp|Q09415|SET14_CAEEL/9e-07/SET domain-containing protein 14 OS=Caenorhabditis elegans GN=set-14 PE=3 SV=2	soc:105205233/9e-08/histone-lysine N-methyltransferase SMYD3-like; K11426 SET and MYND domain-containing protein	SPBP8B7.07c/1e-06/---	NA
Btabaci_GLEAN_10025438	984	52.57	86.83	0.832951	0.00119561	0.0223081	*	gi|815823742|ref|XP_012233197.1|/7.79997e-45/PREDICTED: 39S ribosomal protein L50, mitochondrial [Linepithema humile]	sp|Q2KI49|RM50_BOVIN/4e-13/39S ribosomal protein L50, mitochondrial OS=Bos taurus GN=MRPL50 PE=1 SV=1	cfo:105258118/2e-44/39S ribosomal protein L50, mitochondrial; K17431 large subunit ribosomal protein L50	NA	NA
Btabaci_GLEAN_10001723	441	18.6	56.82	0.832786	0.0399017	0.216266	*	gi|662212063|ref|XP_008479743.1|/8.2775e-78/PREDICTED: deoxyuridine 5&apos;-triphosphate nucleotidohydrolase isoform X1 [Diaphorina citri] &gt;gi|662212065|ref|XP_008479744.1| PREDICTED: deoxyuridine 5&apos;-triphosphate nucleotidohydrolase isoform X2 [Diaphorina citri] &gt;gi|662212067|ref|XP_008479745.1| PREDICTED: deoxyuridine 5&apos;-triphosphate nucleotidohydrolase isoform X3 [Diaphorina cit…	sp|P70583|DUT_RAT/2e-67/Deoxyuridine 5'-triphosphate nucleotidohydrolase OS=Rattus norvegicus GN=Dut PE=2 SV=3	bmor:101741979/4e-72/deoxyuridine 5'-triphosphate nucleotidohydrolase; K01520 dUTP pyrophosphatase [EC:3.6.1.23]	SPAC644.05c/8e-48/---	NA
Btabaci_GLEAN_10019567	2892	157.7	253.07	0.832393	4.93e-05	0.00218593	*	gi|646711762|gb|KDR16815.1|/4.75366e-104/Retinol dehydrogenase 12 [Zootermopsis nevadensis]	sp|Q8N5I4|DHRSX_HUMAN/5e-54/Dehydrogenase/reductase SDR family member on chromosome X OS=Homo sapiens GN=DHRSX PE=2 SV=2	isc:IscW_ISCW015622/3e-60/dehydrogenase, putative (EC:1.1.1.100); K11170 dehydrogenase/reductase SDR family member X [EC:1.1.-.-]	MT0074/5e-37/---	NA
Btabaci_GLEAN_10026485	2695	95.5	149.68	0.83179	2.79e-06	0.000224048	*	gi|1008447036|ref|XP_015837649.1|/1.93172e-15/PREDICTED: uncharacterized protein LOC103313685 isoform X3 [Tribolium castaneum]	sp|P98088|MUC5A_HUMAN/6e-11/Mucin-5AC OS=Homo sapiens GN=MUC5AC PE=1 SV=4	cfr:102518704/2e-12/mucin-2-like; K10955 intestinal mucin-2	NA	NA
Btabaci_GLEAN_10020843	2164	90.58	141.44	0.831281	0.000122485	0.00442999	*	gi|339896293|gb|AEK21832.1|/0/cytochrome P450 [Bemisia tabaci]	sp|Q9V771|C6A23_DROME/3e-102/Probable cytochrome P450 6a23 OS=Drosophila melanogaster GN=Cyp6a23 PE=2 SV=2	api:100162056/9e-151/cytochrome P450 6k1-like; K14999 cytochrome P450, family 6 [EC:1.14.-.-]	BH0579/3e-29/---	NA
Btabaci_GLEAN_10018955	1546	136.69	219	0.831239	0.00120117	0.0223729	*	NA	NA	NA	NA	NA
Btabaci_GLEAN_10024482	2572	148.38	241.26	0.831129	2.48e-05	0.00127794	*	gi|662223119|ref|XP_008485839.1|/1.56861e-54/PREDICTED: senecionine N-oxygenase-like [Diaphorina citri]	sp|Q8MP06|SNO1_TYRJA/1e-15/Senecionine N-oxygenase OS=Tyria jacobaeae GN=sno1 PE=1 SV=1	soc:105199817/2e-32/membrane-associated guanylate kinase, WW and PDZ domain-containing protein 1; K05631 atrophin-1 interacting protein 3 (BAI1-associated protein 1); K06786 junctional adhesion molecule 4; K06787 endothelial cell adhesion molecule	NA	NA
Btabaci_GLEAN_10009273	553	201.97	317.07	0.829356	0.00034091	0.00941231	*	gi|193083230|ref|NP_001122572.1|/6.10512e-40/protein aurora borealis [Nasonia vitripennis] &gt;gi|645022746|ref|XP_008217557.1| PREDICTED: protein aurora borealis isoform X1 [Nasonia vitripennis] &gt;gi|645022748|ref|XP_008217558.1| PREDICTED: protein aurora borealis isoform X1 [Nasonia vitripennis]	sp|Q9VVR2|BORA_DROME/7e-22/Protein aurora borealis OS=Drosophila melanogaster GN=bora PE=1 SV=1	nvi:100169976/3e-40/Bora; aurora borealis; K16831 protein aurora borealis	NA	NA
Btabaci_GLEAN_10012917	1131	1.29	6.74	0.828316	0.0335202	0.196091	*	gi|546679231|gb|ERL89725.1|/1.52559e-32/hypothetical protein D910_07086 [Dendroctonus ponderosae]	sp|P31729|OV16_ONCVO/2e-24/OV-16 antigen OS=Onchocerca volvulus GN=OV16 PE=2 SV=2	tsp:Tsp_02455/9e-25/putative dedicator of cytokinesis protein 5; K12367 dedicator of cytokinesis protein 2	YLR178c/2e-06/---	NA
Btabaci_GLEAN_10018257	1611	31.93	52.75	0.828034	0.00169294	0.0282448	*	gi|646698124|gb|KDR09458.1|/1.9485e-18/hypothetical protein L798_15665 [Zootermopsis nevadensis]	NA	NA	NA	NA
Btabaci_GLEAN_10008443	2316	12.66	24.43	0.827097	0.0311412	0.187918	*	gi|939264951|ref|XP_014252498.1|/5.53466e-27/PREDICTED: cathepsin L1-like [Cimex lectularius]	sp|Q94714|CATL1_PARTE/7e-27/Cathepsin L 1 OS=Paramecium tetraurelia GN=GSPATT00020990001 PE=1 SV=1	aqu:100636464/3e-27/cathepsin L1-like; K01366 cathepsin H [EC:3.4.22.16]	NA	NA
CUFF58.74.1	756	0.53	4.62	0.826513	0.0259152	0.167921	*	gi|675364998|gb|KFM57900.1|/9.69922e-41/Phosphatidylethanolamine-binding protein 1, partial [Stegodyphus mimosarum]	sp|P31729|OV16_ONCVO/7e-39/OV-16 antigen OS=Onchocerca volvulus GN=OV16 PE=2 SV=2	tsp:Tsp_02455/1e-29/putative dedicator of cytokinesis protein 5; K12367 dedicator of cytokinesis protein 2	NA	NA
Btabaci_GLEAN_10024581	1182	57.39	91.94	0.826448	0.00105202	0.0204813	*	gi|972202120|ref|XP_015183165.1|/0/PREDICTED: probable queuine tRNA-ribosyltransferase [Polistes dominula]	sp|Q9VPY8|TGT_DROME/0.0/Probable queuine tRNA-ribosyltransferase OS=Drosophila melanogaster GN=Tgt PE=2 SV=1	soc:105205254/0.0/probable queuine tRNA-ribosyltransferase; K00773 queuine tRNA-ribosyltransferase [EC:2.4.2.29]	SPAC1687.19c/7e-150/---	NA
Btabaci_GLEAN_10006858	891	25.98	43.85	0.826383	0.00435237	0.0537655	*	gi|939686922|ref|XP_014287547.1|/1.0488e-135/PREDICTED: tRNA (adenine(58)-N(1))-methyltransferase catalytic subunit TRMT61A isoform X2 [Halyomorpha halys]	sp|A6H791|TRM61_BOVIN/3e-90/tRNA (adenine(58)-N(1))-methyltransferase catalytic subunit TRMT61A OS=Bos taurus GN=TRMT61A PE=2 SV=1	nvi:100115675/1e-129/tRNA (adenine(58)-N(1))-methyltransferase catalytic subunit TRMT61A; K07442 tRNA (adenine57-N1/adenine58-N1)-methyltransferase [EC:2.1.1.219 2.1.1.220]	SPAC9G1.12/2e-54/---	NA
Btabaci_GLEAN_10019246	1430	4.75	20.21	0.825968	0.0364599	0.205696	*	gi|906458178|gb|KNC21457.1|/3.22683e-36/hypothetical protein FF38_12545 [Lucilia cuprina]	sp|O16264|PEBPH_CAEEL/5e-18/Phosphatidylethanolamine-binding protein homolog F40A3.3 OS=Caenorhabditis elegans GN=F40A3.3 PE=3 SV=1	tsp:Tsp_02455/2e-22/putative dedicator of cytokinesis protein 5; K12367 dedicator of cytokinesis protein 2	NA	NA
Btabaci_GLEAN_10007523	859	3761.95	5860.45	0.825515	0.00030081	0.00861226	*	gi|501290693|dbj|BAN20231.1|/3.8134e-49/gamma-subunit,methylmalonyl-CoA decarboxylase, putative [Riptortus pedestris]	sp|Q9Y6H1|CHCH2_HUMAN/3e-40/Coiled-coil-helix-coiled-coil-helix domain-containing protein 2 OS=Homo sapiens GN=CHCHD2 PE=1 SV=1	bfo:BRAFLDRAFT_121867/7e-39/hypothetical protein; K11837 ubiquitin carboxyl-terminal hydrolase 6/32 [EC:3.4.19.12]	NA	NA
CUFF39.179.2	1016	30.74	54.87	0.824283	0.0153246	0.122389	*	gi|939650304|ref|XP_014296305.1|/7.75444e-82/PREDICTED: ras-related protein Rab-32B-like isoform X1 [Microplitis demolitor]	sp|Q13637|RAB32_HUMAN/3e-63/Ras-related protein Rab-32 OS=Homo sapiens GN=RAB32 PE=1 SV=3	nvi:100123038/2e-79/ras-related protein Rab-32-like; K07918 Ras-related protein Rab-32	SPAC18G6.03/2e-32/---	NA
Btabaci_GLEAN_10014577	999	3.44	9.57	0.82418	0.0419377	0.222423	*	gi|646712998|gb|KDR17518.1|/6.54487e-139/DNA-directed RNA polymerases I and III subunit RPAC1 [Zootermopsis nevadensis]	sp|P52432|RPAC1_MOUSE/4e-118/DNA-directed RNA polymerases I and III subunit RPAC1 OS=Mus musculus GN=Polr1c PE=1 SV=3	tca:660660/2e-132/DNA-directed RNA polymerases I and III subunit RPAC1; K03027 DNA-directed RNA polymerases I and III subunit RPAC1	YPR110c/2e-92/---	molecular_function:GO:0016779//nucleotidyltransferase activity;GO:0005488//binding;
Btabaci_GLEAN_10010434	1980	366.2	587.82	0.823831	0.000287153	0.00833073	*	gi|662198843|ref|XP_008472561.1|/0/PREDICTED: T-complex protein 1 subunit delta-like isoform X1 [Diaphorina citri] &gt;gi|662198845|ref|XP_008472562.1| PREDICTED: T-complex protein 1 subunit delta-like isoform X2 [Diaphorina citri]	sp|Q9NB32|TCPD_OCHTR/0.0/T-complex protein 1 subunit delta OS=Ochlerotatus triseriatus PE=2 SV=1	soc:105193493/0.0/T-complex protein 1 subunit delta; K09496 T-complex protein 1 subunit delta	SPBC106.06/0.0/---	NA
CUFF59.372.1	2505	6.88	16.24	0.823273	0.0377707	0.209165	*	gi|985425739|ref|XP_015378351.1|/4.20519e-147/PREDICTED: uncharacterized protein LOC107172574 [Diuraphis noxia]	NA	api:100569507/2e-114/uncharacterized LOC100569507; K08585 calpain, invertebrate [EC:3.4.22.-]	NA	NA
CUFF76.361.2	1167	6.56	19	0.822739	0.0423587	0.223652	*	gi|642915488|ref|XP_008190638.1|/1.06118e-12/PREDICTED: uncharacterized protein LOC103312249 [Tribolium castaneum] &gt;gi|1008431219|ref|XP_015833148.1| PREDICTED: uncharacterized protein LOC103312249 [Tribolium castaneum]	NA	NA	NA	NA
Btabaci_GLEAN_10025029	843	58.84	94.94	0.822319	0.000185855	0.00598495	*	gi|646714016|gb|KDR18133.1|/4.45783e-135/Omega-amidase NIT2 [Zootermopsis nevadensis]	sp|Q28IE5|NIT2_XENTR/5e-125/Omega-amidase NIT2 OS=Xenopus tropicalis GN=nit2 PE=2 SV=1	apla:101793967/3e-126/NIT2; nitrilase family, member 2; K13566 omega-amidase [EC:3.5.1.3]	SPAC26A3.11/6e-106/---	NA
Btabaci_GLEAN_10024670	2258	50.34	84.25	0.822281	0.00375966	0.0486946	*	gi|642931985|ref|XP_008196807.1|/1.11648e-28/PREDICTED: uncharacterized protein LOC103313954 [Tribolium castaneum] &gt;gi|642931987|ref|XP_008196808.1| PREDICTED: uncharacterized protein LOC103313954 [Tribolium castaneum] &gt;gi|270011687|gb|EFA08135.1| hypothetical protein TcasGA2_TC005739 [Tribolium castaneum]	sp|Q8IYB3|SRRM1_HUMAN/2e-07/Serine/arginine repetitive matrix protein 1 OS=Homo sapiens GN=SRRM1 PE=1 SV=2	ssc:100521629/2e-06/SRRM1; serine/arginine repetitive matrix 1; K13171 serine/arginine repetitive matrix protein 1	NA	NA
CUFF86.1.1	1698	4415.94	6811.71	0.822247	7.41e-06	0.000491036	*	gi|156254075|gb|AAZ17399.2|/0/70 kDa heat shock protein [Bemisia tabaci]	sp|Q9U639|HSP7D_MANSE/0.0/Heat shock 70 kDa protein cognate 4 OS=Manduca sexta PE=2 SV=1	phu:Phum_PHUM018540/0.0/Heat shock 70 kDa protein cognate, putative (EC:1.3.1.74); K03283 heat shock 70kDa protein 1/8; K06758 L1 cell adhesion molecule like protein	SPAC13G7.02c/0.0/---	NA
Btabaci_GLEAN_10018101	1113	32.28	55.74	0.821612	0.0040756	0.0515043	*	gi|242019412|ref|XP_002430155.1|/9.06833e-81/Folate receptor alpha precursor, putative [Pediculus humanus corporis] &gt;gi|212515246|gb|EEB17417.1| Folate receptor alpha precursor, putative [Pediculus humanus corporis]	sp|P14207|FOLR2_HUMAN/1e-61/Folate receptor beta OS=Homo sapiens GN=FOLR2 PE=1 SV=4	phu:Phum_PHUM464840/5e-81/Folate receptor alpha precursor, putative; K13649 folate receptor	NA	NA
CUFF117.695.1	2067	2.06	9.85	0.821514	0.0366107	0.206306	*	gi|768422845|ref|XP_011552299.1|/1.04817e-08/PREDICTED: transcription elongation factor B polypeptide 3-like isoform X2 [Plutella xylostella]	sp|Q54F54|GRLP_DICDI/3e-10/Metabotropic glutamate receptor-like protein P OS=Dictyostelium discoideum GN=grlP PE=2 SV=1	crg:105349169/2e-09/RNA exonuclease 1 homolog; K14570 RNA exonuclease 1 [EC:3.1.-.-]	NA	NA
Btabaci_GLEAN_10024933	1215	2383.38	3733.27	0.820932	6.34e-05	0.00266991	*	gi|826414914|ref|XP_012522160.1|/4.10216e-60/PREDICTED: 60S ribosomal protein L6 isoform X2 [Monomorium pharaonis]	sp|P21533|RL6_RAT/1e-47/60S ribosomal protein L6 OS=Rattus norvegicus GN=Rpl6 PE=1 SV=5	nvi:100119262/5e-60/Rpl6; ribosomal protein L6; K02934 large subunit ribosomal protein L6e	YLR448w/7e-27/---	NA
Btabaci_GLEAN_10009910	2067	735.82	1160.02	0.820894	7.38e-05	0.00293222	*	gi|646699510|gb|KDR10090.1|/0/Eukaryotic translation initiation factor 3 subunit B [Zootermopsis nevadensis]	sp|Q1HDZ5|EIF3B_BOMMO/0.0/Eukaryotic translation initiation factor 3 subunit B OS=Bombyx mori GN=eIF3-S9 PE=2 SV=1	tca:661605/0.0/eukaryotic translation initiation factor 3 subunit B; K03253 translation initiation factor 3 subunit B	SPAC25G10.08_2/2e-125/---	biological_process:GO:0006413//translational initiation;cellular_component:GO:0070993//translation preinitiation complex;molecular_function:GO:0003723//RNA binding;
Btabaci_GLEAN_10005637	1140	49.77	80.12	0.820512	0.0022482	0.0344098	*	gi|915669183|gb|KOC70738.1|/4.12081e-91/Glycerophosphodiester phosphodiesterase 1 [Habropoda laboriosa]	sp|Q9NZC3|GDE1_HUMAN/2e-60/Glycerophosphodiester phosphodiesterase 1 OS=Homo sapiens GN=GDE1 PE=1 SV=1	aec:105153356/6e-85/glycerophosphodiester phosphodiesterase 1; K19179 glycerophosphoinositol glycerophosphodiesterase [EC:3.1.4.44]	SA0036/2e-14/---	NA
Btabaci_GLEAN_10025674	2616	56.31	93.1	0.820184	0.00339331	0.0454441	*	gi|952522044|gb|KRT82031.1|/2.04422e-65/HLH domain-containing protein [Oryctes borbonicus]	sp|P12815|PDCD6_MOUSE/2e-48/Programmed cell death protein 6 OS=Mus musculus GN=Pdcd6 PE=1 SV=2	dre:550598/3e-19/capns1a, capns1, cb616, wu:fb81g08, wu:fl09e04, zgc:110603; calpain, small subunit 1 a (EC:3.4.22.17); K08583 calpain, small subunit 1	SPAC3A12.14/2e-07/---	molecular_function:GO:0005509//calcium ion binding;
Btabaci_GLEAN_10007610	2507	10.01	28.08	0.820084	0.0430482	0.225639	*	gi|642915488|ref|XP_008190638.1|/3.32397e-13/PREDICTED: uncharacterized protein LOC103312249 [Tribolium castaneum] &gt;gi|1008431219|ref|XP_015833148.1| PREDICTED: uncharacterized protein LOC103312249 [Tribolium castaneum]	NA	NA	NA	NA
CUFF50.922.3	837	69.91	114.9	0.819113	0.00150854	0.0261958	*	NA	NA	NA	NA	NA
Btabaci_GLEAN_10016446	1581	35.37	60.32	0.818483	0.00507559	0.0592616	*	gi|642914554|ref|XP_008201728.1|/0/PREDICTED: WD repeat-containing protein 46 [Tribolium castaneum] &gt;gi|1004403087|gb|EEZ97926.2| WD repeat-containing protein 46-like Protein [Tribolium castaneum]	sp|Q9Z0H1|WDR46_MOUSE/4e-141/WD repeat-containing protein 46 OS=Mus musculus GN=Wdr46 PE=2 SV=1	tca:659839/0.0/WD repeat-containing protein 46; K14768 U3 small nucleolar RNA-associated protein 7	NA	NA
Btabaci_GLEAN_10027055	639	5.62	13.5	0.818455	0.0425475	0.224045	*	gi|339896271|gb|AEK21821.1|/6.84326e-132/cytochrome P450 [Bemisia tabaci]	sp|Q64459|CP3AB_MOUSE/7e-43/Cytochrome P450 3A11 OS=Mus musculus GN=Cyp3a11 PE=1 SV=1	tca:655498/2e-42/CYP6BQ13; cytochrome P450 monooxygenase; K14999 cytochrome P450, family 6 [EC:1.14.-.-]	AGc2890/5e-28/---	NA
Btabaci_GLEAN_10016203	2322	14.24	35.2	0.817882	0.0416289	0.221609	*	gi|646721399|gb|KDR22764.1|/4.1281e-104/Luciferin 4-monooxygenase [Zootermopsis nevadensis]	sp|Q01158|LUCI_LUCLA/6e-73/Luciferin 4-monooxygenase OS=Luciola lateralis PE=2 SV=1	bmor:101746908/2e-50/4-coumarate--CoA ligase 1-like; K01904 4-coumarate--CoA ligase [EC:6.2.1.12]	PAE1379/4e-55/---	NA
Btabaci_GLEAN_10014925	2535	4941.08	7755.59	0.817666	5.46e-06	0.000381216	*	gi|359843236|gb|AEV89753.1|/0/elongation factor 2 [Schistocerca gregaria]	sp|Q1HPK6|EF2_BOMMO/0.0/Translation elongation factor 2 OS=Bombyx mori GN=tef2 PE=1 SV=1	nvi:100118511/0.0/translation elongation factor 2; K03234 elongation factor 2	YOR133w/0.0/---	NA
Btabaci_GLEAN_10001978	1332	20.14	37.88	0.817123	0.0224051	0.153823	*	gi|939691926|ref|XP_014289973.1|/6.24874e-118/PREDICTED: facilitated trehalose transporter Tret1-like [Halyomorpha halys]	sp|B0WC46|TRET1_CULQU/9e-58/Facilitated trehalose transporter Tret1 OS=Culex quinquefasciatus GN=Tret1 PE=3 SV=1	aga:AgaP_AGAP005563/1e-57/TRET1_ANOGA; AGAP005563-PA; K14258 facilitated trehalose transporter	CAC1345/3e-32/---	NA
Btabaci_GLEAN_10012916	1103	28.36	80.06	0.816827	0.043894	0.22776	*	gi|906458178|gb|KNC21457.1|/5.34967e-31/hypothetical protein FF38_12545 [Lucilia cuprina]	sp|O16264|PEBPH_CAEEL/8e-23/Phosphatidylethanolamine-binding protein homolog F40A3.3 OS=Caenorhabditis elegans GN=F40A3.3 PE=3 SV=1	dse:Dsec_GM16814/9e-18/GM16814 gene product from transcript GM16814-RA; K17439 large subunit ribosomal protein L35	NA	NA
Btabaci_GLEAN_10020036	1881	162.12	298.25	0.816725	0.0149395	0.120442	*	gi|332376525|gb|AEE63402.1|/0/unknown [Dendroctonus ponderosae] &gt;gi|478257201|gb|ENN77364.1| hypothetical protein YQE_06189, partial [Dendroctonus ponderosae] &gt;gi|546681393|gb|ERL91490.1| hypothetical protein D910_08820 [Dendroctonus ponderosae]	sp|Q9UG63|ABCF2_HUMAN/0.0/ATP-binding cassette sub-family F member 2 OS=Homo sapiens GN=ABCF2 PE=1 SV=2	tca:655357/0.0/ATP-binding cassette sub-family F member 2; K06185 ATP-binding cassette, subfamily F, member 2	YER036c/0.0/---	molecular_function:GO:0005524//ATP binding;GO:0016887//ATPase activity;
Btabaci_GLEAN_10010498	685	964.16	1506.17	0.816482	4.34e-05	0.00197348	*	gi|939656549|ref|XP_014276641.1|/0/PREDICTED: AP-3 complex subunit beta-1 [Halyomorpha halys]	sp|Q9JME5|AP3B2_MOUSE/0.0/AP-3 complex subunit beta-2 OS=Mus musculus GN=Ap3b2 PE=1 SV=2	nvi:100121872/0.0/AP-3 complex subunit beta-1; K12397 AP-3 complex subunit beta	YGR261c/7e-74/---	NA
Btabaci_GLEAN_10013352	477	71.65	112.13	0.816422	0.000102597	0.00384965	*	gi|662202585|ref|XP_008474594.1|/6.70568e-46/PREDICTED: macrophage migration inhibitory factor homolog [Diaphorina citri]	sp|P81529|MIFH_TRISP/2e-33/Macrophage migration inhibitory factor homolog OS=Trichinella spiralis PE=1 SV=2	pxy:105388160/3e-42/macrophage migration inhibitory factor-like; K07253 phenylpyruvate tautomerase [EC:5.3.2.1]	NA	NA
Btabaci_GLEAN_10009704	1616	96.07	258.74	0.816092	0.0440178	0.228194	*	gi|646723675|gb|KDR24205.1|/2.2729e-79/Histone H2A [Zootermopsis nevadensis]	sp|Q7ZUY3|H2AX_DANRE/7e-75/Histone H2AX OS=Danio rerio GN=h2afx PE=2 SV=3	tca:655756/2e-76/histone H2A; K11251 histone H2A	SPCC622.08c/5e-62/---	NA
Btabaci_GLEAN_10026555	5303	950.39	1485.83	0.814552	3.6e-06	0.000279116	*	gi|646723090|gb|KDR23839.1|/0/Lipin-3 [Zootermopsis nevadensis]	sp|Q92539|LPIN2_HUMAN/5e-154/Phosphatidate phosphatase LPIN2 OS=Homo sapiens GN=LPIN2 PE=1 SV=1	phu:Phum_PHUM407130/0.0/hypothetical protein; K15728 phosphatidate phosphatase LPIN [EC:3.1.3.4]	SPAC1952.13/5e-71/---	NA
Btabaci_GLEAN_10019247	1317	4.21	14.44	0.81439	0.0426915	0.22446	*	gi|7106224|gb|AAF36090.1|/2.51823e-40/flagelliform silk protein, partial [Nephila clavipes]	sp|Q6RHW0|K1C9_MOUSE/2e-37/Keratin, type I cytoskeletal 9 OS=Mus musculus GN=Krt9 PE=1 SV=3	mmu:107656/2e-36/Krt9, EPPK, K9, Krt1-9; keratin 9; K07604 type I keratin, acidic	XF0818/3e-25/---	NA
Btabaci_GLEAN_10026448	6109	259.72	411.16	0.814319	1.88e-06	0.000164874	*	gi|939244940|ref|XP_014241830.1|/0/PREDICTED: probable peroxisomal acyl-coenzyme A oxidase 1 [Cimex lectularius]	sp|Q7KML2|ACOX1_DROME/0.0/Probable peroxisomal acyl-coenzyme A oxidase 1 OS=Drosophila melanogaster GN=CG5009 PE=1 SV=1	api:100159207/0.0/probable peroxisomal acyl-coenzyme A oxidase 1; K00232 acyl-CoA oxidase [EC:1.3.3.6]	YGL205w/4e-64/---	NA
Btabaci_GLEAN_10012719	432	0.52	4.51	0.813723	0.0287967	0.179165	*	gi|807027357|ref|XP_012156896.1|/5.81266e-16/PREDICTED: basic proline-rich protein-like isoform X2 [Ceratitis capitata]	sp|Q95P09|TSEP_GLOMM/1e-13/Protein TsetseEP OS=Glossina morsitans morsitans PE=1 SV=1	mmu:14404/6e-16/Gabre; gamma-aminobutyric acid (GABA) A receptor, subunit epsilon; K05185 gamma-aminobutyric acid receptor subunit epsilon	BH0971/2e-10/---	NA
Btabaci_GLEAN_10025678	2719	19.76	38.29	0.813548	0.0233508	0.158038	*	gi|815801329|ref|XP_012221330.1|/4.08585e-124/PREDICTED: mini-chromosome maintenance complex-binding protein [Linepithema humile]	sp|Q9VM60|MCMBP_DROME/1e-107/Mini-chromosome maintenance complex-binding protein OS=Drosophila melanogaster GN=CG3430 PE=1 SV=1	smm:Smp_170990/9e-40/vinculin; K05700 vinculin	NA	NA
Btabaci_GLEAN_10010578	1180	9.8	25.18	0.813309	0.0443271	0.229378	*	gi|939659872|ref|XP_014277925.1|/2.13905e-71/PREDICTED: pyrroline-5-carboxylate reductase [Halyomorpha halys]	sp|Q5SPD7|P5CR3_DANRE/2e-53/Pyrroline-5-carboxylate reductase 3 OS=Danio rerio GN=pycrl PE=2 SV=1	tca:663647/1e-70/pyrroline-5-carboxylate reductase 3; K00286 pyrroline-5-carboxylate reductase [EC:1.5.1.2]	CAC3252/3e-54/---	NA
Btabaci_GLEAN_10019477	1109	6.61	14.58	0.813285	0.0397457	0.216173	*	gi|646703735|gb|KDR12261.1|/1.03541e-66/Serine-enriched protein, partial [Zootermopsis nevadensis]	sp|Q28640|HRG_RABIT/2e-14/Histidine-rich glycoprotein (Fragment) OS=Oryctolagus cuniculus GN=HRG PE=1 SV=1	bfo:BRAFLDRAFT_125552/6e-12/hypothetical protein; K11422 histone-lysine N-methyltransferase SETD1 [EC:2.1.1.43]	YJL115w/1e-06/---	NA
Btabaci_GLEAN_10023392	969	12.8	26.09	0.812954	0.0341308	0.198536	*	gi|805752709|ref|XP_012153761.1|/1.70984e-60/PREDICTED: U6 snRNA-associated Sm-like protein LSm7 isoform X2 [Megachile rotundata]	sp|Q9UK45|LSM7_HUMAN/7e-54/U6 snRNA-associated Sm-like protein LSm7 OS=Homo sapiens GN=LSM7 PE=1 SV=1	tca:658224/3e-59/U6 snRNA-associated Sm-like protein LSm7; K12626 U6 snRNA-associated Sm-like protein LSm7	YFL017w-a/7e-10/---	biological_process:GO:0000398//mRNA splicing, via spliceosome;cellular_component:GO:0019013//viral nucleocapsid;GO:0005732//small nucleolar ribonucleoprotein complex;molecular_function:GO:0003723//RNA binding;
Btabaci_GLEAN_10025255	750	17.39	31.6	0.812527	0.0174714	0.132987	*	gi|347969694|ref|XP_003436443.1|/9.94518e-71/AGAP003331-PB [Anopheles gambiae str. PEST] &gt;gi|296439608|sp|Q7Q9C0.5|ENOPH_ANOGA RecName: Full=Enolase-phosphatase E1; AltName: Full=2,3-diketo-5-methylthio-1-phosphopentane phosphatase &gt;gi|333469228|gb|EGK97216.1| AGAP003331-PB [Anopheles gambiae str. PEST]	sp|Q7Q9C0|ENOPH_ANOGA/5e-72/Enolase-phosphatase E1 OS=Anopheles gambiae GN=AGAP003331 PE=3 SV=5	aga:AgaP_AGAP003331/5e-71/ENOPH_ANOGA; AGAP003331-PA; K09880 enolase-phosphatase E1 [EC:3.1.3.77]	aq_1977/2e-47/---	biological_process:GO:0044237//cellular metabolic process;
Btabaci_GLEAN_10013818	2334	6.61	15.3	0.812331	0.0424091	0.223666	*	gi|347971982|ref|XP_313774.4|/1.53137e-15/AGAP004475-PA [Anopheles gambiae str. PEST] &gt;gi|333469116|gb|EAA09044.4| AGAP004475-PA [Anopheles gambiae str. PEST]	NA	NA	NA	NA
Btabaci_GLEAN_10021107	1061	237.08	366.5	0.81184	3e-06	0.000239954	*	gi|662190521|ref|XP_008468033.1|/7.30341e-79/PREDICTED: stress-induced-phosphoprotein 1 [Diaphorina citri]	sp|Q4R8N7|STIP1_MACFA/9e-68/Stress-induced-phosphoprotein 1 OS=Macaca fascicularis GN=STIP1 PE=2 SV=1	tca:655405/3e-72/stress-induced-phosphoprotein 1-like; K09553 stress-induced-phosphoprotein 1	SPAC17G6.19c/1e-20/---	NA
Btabaci_GLEAN_10020380	799	351.8	826.35	0.811833	0.0437645	0.227434	*	gi|939654280|ref|XP_014275807.1|/2.13415e-77/PREDICTED: lipase 1-like [Halyomorpha halys]	sp|O46107|LIP1_DROME/2e-57/Lipase 1 OS=Drosophila melanogaster GN=Lip1 PE=2 SV=2	cfo:105252425/4e-62/lipase 3-like; K01052 lysosomal acid lipase/cholesteryl ester hydrolase [EC:3.1.1.13]	SPBC16A3.12c/7e-33/---	NA
Btabaci_GLEAN_10024877	696	1022.74	1581.83	0.810814	7e-05	0.0028208	*	gi|321454589|gb|EFX65754.1|/9.55634e-101/hypothetical protein DAPPUDRAFT_303528 [Daphnia pulex]	sp|Q4GXG7|RL18_TIMBA/2e-96/60S ribosomal protein L18 OS=Timarcha balearica GN=RpL18 PE=2 SV=1	tca:656416/2e-97/60S ribosomal protein L18; K02883 large subunit ribosomal protein L18e	SPBC11C11.07/1e-71/---	biological_process:GO:0006412//translation;cellular_component:GO:0005840//ribosome;molecular_function:GO:0003735//structural constituent of ribosome;
Btabaci_GLEAN_10006309	1814	482.38	763.21	0.810543	0.000171401	0.00567426	*	gi|328717783|ref|XP_001945420.2|/0/PREDICTED: transmembrane protein 63C [Acyrthosiphon pisum]	sp|O94886|CSCL1_HUMAN/1e-140/CSC1-like protein 1 OS=Homo sapiens GN=TMEM63A PE=1 SV=3	api:100159954/4e-118/enoyl-CoA hydratase, mitochondrial; K07511 enoyl-CoA hydratase [EC:4.2.1.17]	BMEI1945/6e-82/---	NA
Btabaci_GLEAN_10023370	2248	78.65	135.04	0.810508	0.0108585	0.0985479	*	gi|646700385|gb|KDR10546.1|/8.25509e-162/UBX domain-containing protein 6 [Zootermopsis nevadensis]	sp|Q9BZV1|UBXN6_HUMAN/5e-98/UBX domain-containing protein 6 OS=Homo sapiens GN=UBXN6 PE=1 SV=1	tca:663535/3e-149/UBX domain-containing protein 6; K14011 UBX domain-containing protein 6	NA	NA
Btabaci_GLEAN_10014823	1408	43.87	69.07	0.810489	0.00078619	0.0166784	*	gi|646709060|gb|KDR15108.1|/1.04536e-70/Actin-related protein 2/3 complex subunit 5-like protein [Zootermopsis nevadensis]	sp|Q4KLF8|ARPC5_RAT/1e-44/Actin-related protein 2/3 complex subunit 5 OS=Rattus norvegicus GN=Arpc5 PE=1 SV=3	phu:Phum_PHUM137530/3e-67/arp2/3 complex 16 kD subunit, putative; K05754 actin related protein 2/3 complex, subunit 5	NA	biological_process:GO:0030833//regulation of actin filament polymerization;cellular_component:GO:0015629//actin cytoskeleton;
Btabaci_GLEAN_10022720	2246	111.32	173.9	0.810247	0.000105365	0.00392755	*	gi|817062956|ref|XP_012253155.1|/4.90473e-172/PREDICTED: microspherule protein 1 [Athalia rosae]	sp|Q99L90|MCRS1_MOUSE/1e-144/Microspherule protein 1 OS=Mus musculus GN=Mcrs1 PE=1 SV=1	aec:105154537/1e-170/microspherule protein 1; K11674 microspherule protein 1	SPBC16G5.15c/2e-07/---	NA
Btabaci_GLEAN_10026883	4840	66.36	119	0.809519	0.0137937	0.114566	*	gi|939250435|ref|XP_014244779.1|/0/PREDICTED: DNA-directed RNA polymerase III subunit RPC1 [Cimex lectularius]	sp|O14802|RPC1_HUMAN/0.0/DNA-directed RNA polymerase III subunit RPC1 OS=Homo sapiens GN=POLR3A PE=1 SV=2	ame:725552/0.0/GB16969; DNA-directed RNA polymerase III subunit RPC1-like; K03018 DNA-directed RNA polymerase III subunit RPC1 [EC:2.7.7.6]	SPBC651.08c/0.0/---	NA
Btabaci_GLEAN_10007570	4099	391.74	629.78	0.809491	0.000105205	0.00392755	*	gi|662198666|ref|XP_008472465.1|/1.78923e-172/PREDICTED: ATP-binding cassette sub-family G member 4 [Diaphorina citri]	sp|Q9H172|ABCG4_HUMAN/1e-102/ATP-binding cassette sub-family G member 4 OS=Homo sapiens GN=ABCG4 PE=1 SV=2	xma:102218329/1e-105/ATP-binding cassette sub-family G member 4-like; K05680 ATP-binding cassette, subfamily G (WHITE), member 4	ECU03g0390_1/6e-30/---	cellular_component:GO:0016020//membrane;molecular_function:GO:0000166//nucleotide binding;
Btabaci_GLEAN_10013007	1227	2.43	9.6	0.809228	0.040099	0.217059	*	gi|939245886|ref|XP_014242331.1|/1.2775e-175/PREDICTED: putative cystathionine gamma-lyase 2 [Cimex lectularius]	sp|Q19QT7|CGL_PIG/2e-162/Cystathionine gamma-lyase OS=Sus scrofa GN=CTH PE=2 SV=1	api:100159560/3e-172/ACYPI000433; cystathionase-like; K01758 cystathionine gamma-lyase [EC:4.4.1.1]	APE1226/7e-134/---	NA
CUFF5.493.1	1780	406.19	618.73	0.808946	4.05e-07	4.69e-05	*	gi|531597555|gb|AGT57960.1|/0/juvenile hormone esterase, partial [Bemisia tabaci]	sp|B2D0J5|EST6_APIME/9e-166/Venom carboxylesterase-6 OS=Apis mellifera PE=2 SV=1	tca:658208/9e-97/Tcjhe; juvenile hormone esterase; K01063 juvenile-hormone esterase [EC:3.1.1.59]	BS_pnbA/7e-52/---	NA
Btabaci_GLEAN_10017888	3870	45.43	84.46	0.808019	0.0278657	0.176026	*	gi|926647175|ref|XP_013789952.1|/1.03006e-37/PREDICTED: targeting protein for Xklp2 homolog [Limulus polyphemus]	sp|E2RYF8|TPX2_PATPE/3e-35/Targeting protein for Xklp2 homolog OS=Patiria pectinifera GN=TPX2 PE=2 SV=1	tca:100142549/1e-37/targeting protein for Xklp2; K16812 targeting protein for Xklp2	NA	NA
Btabaci_GLEAN_10019730	2796	8.39	28.93	0.808016	0.0444494	0.229565	*	gi|1008440184|ref|XP_015835754.1|/0/PREDICTED: PR domain zinc finger protein 1 isoform X5 [Tribolium castaneum]	sp|Q60636|PRDM1_MOUSE/2e-147/PR domain zinc finger protein 1 OS=Mus musculus GN=Prdm1 PE=1 SV=1	bfo:BRAFLDRAFT_222187/5e-48/hypothetical protein; K09228 KRAB domain-containing zinc finger protein	SPAC144.09c/2e-18/---	NA
Btabaci_GLEAN_10002398	756	2.94	7.62	0.807781	0.0462502	0.234943	*	gi|662219713|ref|XP_008483954.1|/4.12024e-37/PREDICTED: protein app1-like [Diaphorina citri]	sp|O96614|SER1_GALME/6e-31/Sericin-1 (Fragment) OS=Galleria mellonella GN=SER1 PE=2 SV=1	mmu:434756/2e-27/Akap14; A kinase (PRKA) anchor protein 14; K16530 A-kinase anchor protein 14	XF1267/4e-36/---	cellular_component:GO:0005576//extracellular region;
Btabaci_GLEAN_10012049	957	4.21	18.2	0.807695	0.0397825	0.216173	*	gi|801394008|ref|XP_012058165.1|/1.36691e-24/PREDICTED: protein D2-like [Atta cephalotes]	sp|P54190|TES26_TOXCA/1e-19/26 kDa secreted antigen OS=Toxocara canis GN=TES-26 PE=2 SV=1	tsp:Tsp_02455/9e-17/putative dedicator of cytokinesis protein 5; K12367 dedicator of cytokinesis protein 2	NA	NA
Btabaci_GLEAN_10025791	1949	205.71	363.57	0.807184	0.0140612	0.116278	*	gi|909571565|ref|XP_013141380.1|/1.85687e-17/PREDICTED: nucleolar and coiled-body phosphoprotein 1-like isoform X2 [Papilio polytes]	sp|Q9U7E0|ATRX_CAEEL/8e-16/Transcriptional regulator ATRX homolog OS=Caenorhabditis elegans GN=xnp-1 PE=1 SV=1	xtr:100101753/1e-16/nefh, nfh; neurofilament, heavy polypeptide; K04574 neurofilament heavy polypeptide	SPAC140.02/1e-06/---	NA
Btabaci_GLEAN_10005073	967	326.42	513.03	0.8065	0.000396927	0.0105406	*	gi|506965596|gb|AGM32150.1|/2.48276e-130/ribosomal protein L10Ae [Coptotermes formosanus]	sp|Q963B6|RL10A_SPOFR/1e-125/60S ribosomal protein L10a OS=Spodoptera frugiperda GN=RpL10A PE=2 SV=1	ame:413868/2e-126/RpL10Ab, GB19558; ribosomal protein L10Ab; K02865 large subunit ribosomal protein L10Ae	SPCC1183.08c/2e-92/---	NA
CUFF101.153.1	438	651.66	997.74	0.806412	0.00214731	0.0333379	*	NA	sp|P0C7L0|WIPF3_MOUSE/3e-06/WAS/WASL-interacting protein family member 3 OS=Mus musculus GN=Wipf3 PE=1 SV=1	cmk:103175330/6e-07/evl; Enah/Vasp-like; K05746 enabled	NA	NA
CUFF42.72.1	744	2.64	8.42	0.806283	0.0455101	0.232692	*	NA	NA	NA	NA	NA
Btabaci_GLEAN_10021698	2670	30.01	49.26	0.804922	0.00241264	0.0360205	*	gi|328700364|ref|XP_001946672.2|/0/PREDICTED: chorion peroxidase-like [Acyrthosiphon pisum]	sp|Q9VEG6|PERC_DROME/4e-120/Chorion peroxidase OS=Drosophila melanogaster GN=Pxt PE=2 SV=3	api:100160088/0.0/chorion peroxidase-like; K19511 peroxidase [EC:1.11.1.7]	Rv2839c/9e-08/---	NA
CUFF24.163.1	303	3.67	17.09	0.804902	0.0393157	0.214868	*	NA	NA	NA	NA	NA
Btabaci_GLEAN_10019811	2046	176.8	272.64	0.804206	0.000221729	0.00685508	*	gi|998514853|ref|XP_015518129.1|/2.49308e-28/PREDICTED: ribonuclease UK114 isoform X2 [Neodiprion lecontei]	sp|P52758|UK114_HUMAN/1e-30/Ribonuclease UK114 OS=Homo sapiens GN=HRSP12 PE=1 SV=1	api:100162183/8e-06/diphthine--ammonia ligase; K06927 diphthine-ammonia ligase [EC:6.3.1.14]	PAB0825/2e-22/---	NA
Btabaci_GLEAN_10007685	1856	15.14	28.19	0.804043	0.0349612	0.200915	*	gi|939272420|ref|XP_014256501.1|/2.21537e-21/PREDICTED: uncharacterized protein LOC106670557 [Cimex lectularius]	NA	NA	NA	NA
Btabaci_GLEAN_10021701	2694	72.25	117.69	0.803974	0.00240263	0.0359025	*	gi|939676062|ref|XP_014283987.1|/2.41181e-179/PREDICTED: FAS-associated factor 2 [Halyomorpha halys]	sp|Q96CS3|FAF2_HUMAN/2e-125/FAS-associated factor 2 OS=Homo sapiens GN=FAF2 PE=1 SV=2	phu:Phum_PHUM376790/3e-165/UBX domain-containing protein, putative; K18726 FAS-associated factor 2	NA	NA
Btabaci_GLEAN_10025530	870	1268.05	1942.47	0.803716	1.48e-05	0.000864001	*	NA	NA	NA	NA	NA
Btabaci_GLEAN_10012601	887	2169.44	3276.44	0.803622	0.000386439	0.0103568	*	gi|817059516|ref|XP_012251268.1|/4.9124e-121/PREDICTED: porphobilinogen deaminase [Athalia rosae]	sp|Q2KIN5|HEM3_BOVIN/2e-95/Porphobilinogen deaminase OS=Bos taurus GN=HMBS PE=2 SV=1	cfo:105259277/1e-115/porphobilinogen deaminase; K01749 hydroxymethylbilane synthase [EC:2.5.1.61]	slr1887/3e-79/---	NA
Btabaci_GLEAN_10002764	1030	11.53	22.15	0.803596	0.0363437	0.205345	*	gi|1000739628|ref|XP_015592393.1|/2.76595e-53/PREDICTED: katanin p80 WD40 repeat-containing subunit B1 isoform X3 [Cephus cinctus]	sp|Q5ZIU8|KTNB1_CHICK/1e-36/Katanin p80 WD40 repeat-containing subunit B1 OS=Gallus gallus GN=KATNB1 PE=2 SV=2	ame:410348/1e-53/kat80, GB14488; katanin 80; K18643 katanin p80 WD40 repeat-containing subunit B1	NA	NA
Btabaci_GLEAN_10006614	2956	39.05	64.29	0.803591	0.00403304	0.0511182	*	gi|662225083|ref|XP_008486920.1|/1.14257e-30/PREDICTED: uncharacterized protein LOC103523676, partial [Diaphorina citri]	NA	api:100169337/1e-08/nose resistant to fluoxetine protein 6-like; K01183 chitinase [EC:3.2.1.14]	NA	NA
Btabaci_GLEAN_10010503	870	19.28	35.74	0.802744	0.0291783	0.180207	*	gi|662186329|ref|XP_008481602.1|/2.77961e-136/PREDICTED: acyl-CoA Delta(11) desaturase-like, partial [Diaphorina citri]	sp|Q6US81|ACO11_SPOLI/5e-98/Acyl-CoA Delta(11) desaturase OS=Spodoptera littoralis PE=1 SV=1	api:100168230/6e-136/acyl-CoA Delta(11) desaturase-like; K00507 stearoyl-CoA desaturase (delta-9 desaturase) [EC:1.14.19.1]	YGL055w_1/8e-60/---	biological_process:GO:0006629//lipid metabolic process;cellular_component:GO:0016020//membrane;molecular_function:GO:0016491//oxidoreductase activity;
Btabaci_GLEAN_10004139	3214	974.28	1495.72	0.802457	2.57e-09	6.62e-07	*	gi|646699971|gb|KDR10337.1|/0/Retinal dehydrogenase 1 [Zootermopsis nevadensis]	sp|P47738|ALDH2_MOUSE/0.0/Aldehyde dehydrogenase, mitochondrial OS=Mus musculus GN=Aldh2 PE=1 SV=1	aag:AaeL_AAEL014080/0.0/AAEL014080-PA; K00128 aldehyde dehydrogenase (NAD+) [EC:1.2.1.3]	SPAC9E9.09c/1e-172/---	biological_process:GO:0055114//oxidation-reduction process;molecular_function:GO:0016620//oxidoreductase activity, acting on the aldehyde or oxo group of donors, NAD or NADP as acceptor;
Btabaci_GLEAN_10009097	939	7.89	21.36	0.802008	0.047823	0.239078	*	gi|91084815|ref|XP_973232.1|/2.4518e-75/PREDICTED: alpha-tocopherol transfer protein-like isoform X2 [Tribolium castaneum] &gt;gi|642925910|ref|XP_008194692.1| PREDICTED: alpha-tocopherol transfer protein-like isoform X2 [Tribolium castaneum] &gt;gi|1008442248|ref|XP_015836314.1| PREDICTED: alpha-tocopherol transfer protein-like isoform X2 [Tribolium castaneum] &gt;gi|270008959|gb|EFA05407.1| Alp…	sp|Q5RFR0|TTPAL_PONAB/1e-19/Alpha-tocopherol transfer protein-like OS=Pongo abelii GN=TTPAL PE=2 SV=1	dpe:Dper_GL26848/3e-27/GL26848 gene product from transcript GL26848-RA; K10693 E3 ubiquitin-protein ligase MYCBP2 [EC:2.3.2.27]	NA	NA
CUFF97.603.1	255	177.6	275.03	0.801548	2.52e-05	0.00128941	*	gi|768442282|ref|XP_011562906.1|/5.22808e-28/PREDICTED: glycine-rich cell wall structural protein 1.8-like [Plutella xylostella]	sp|Q92804|RBP56_HUMAN/9e-19/TATA-binding protein-associated factor 2N OS=Homo sapiens GN=TAF15 PE=1 SV=1	ngi:103746045/2e-18/Taf15; TAF15 RNA polymerase II, TATA box binding protein (TBP)-associated factor, 68kDa; K14651 transcription initiation factor TFIID subunit 15	SPBC2D10.10c/1e-12/---	NA
CUFF49.289.1	590	54.39	85.37	0.801398	0.000722491	0.015779	*	gi|501296822|dbj|BAN21032.1|/7.56994e-75/suppressor of ty [Riptortus pedestris]	sp|Q5HZ97|SPT4H_XENLA/9e-61/Transcription elongation factor SPT4 OS=Xenopus laevis GN=supt4h1 PE=3 SV=1	api:100164797/4e-69/transcription elongation factor SPT4; K15171 transcription elongation factor SPT4	ECU08g1660/5e-29/---	biological_process:GO:0032786//positive regulation of DNA-templated transcription, elongation;cellular_component:GO:0005634//nucleus;molecular_function:GO:0008270//zinc ion binding;GO:0003676//nucleic acid binding;
Btabaci_GLEAN_10007801	858	128.5	305.79	0.801234	0.046198	0.23478	*	gi|910323124|ref|XP_013164590.1|/3.71656e-88/PREDICTED: uncharacterized protein LOC106115680 [Papilio xuthus]	NA	NA	FN1135/3e-15/---	NA
Btabaci_GLEAN_10025224	684	5.16	32.5	0.800958	0.0344294	0.199465	*	gi|195166509|ref|XP_002024077.1|/1.21718e-08/GL22847 [Drosophila persimilis] &gt;gi|194107432|gb|EDW29475.1| GL22847 [Drosophila persimilis]	sp|P08675|CSP_PLACL/3e-06/Circumsporozoite protein OS=Plasmodium cynomolgi (strain London) PE=3 SV=1	dpo:Dpse_GA22119/5e-07/GA22119 gene product from transcript GA22119-RA; K17498 transcription factor SPN1	NA	NA
CUFF102.342.2	1525	42.97	71.38	0.800655	0.00587979	0.0654227	*	gi|641662869|ref|XP_008182415.1|/5.20411e-55/PREDICTED: COBW domain-containing protein 1-like [Acyrthosiphon pisum]	sp|A6NM15|CBWD7_HUMAN/5e-53/Putative COBW domain-containing protein 7 OS=Homo sapiens GN=CBWD7 PE=5 SV=3	NA	YNR029c/3e-28/---	NA
Btabaci_GLEAN_10020015	1284	1618.66	2545.98	0.799463	0.00011784	0.00427108	*	gi|939659002|ref|XP_014277588.1|/4.09083e-146/PREDICTED: chitinase-like protein EN03 isoform X3 [Halyomorpha halys]	sp|Q2PQM7|IDGF4_GLOMM/3e-123/Chitinase-like protein Idgf4 OS=Glossina morsitans morsitans GN=Idgf4 PE=2 SV=1	tca:652967/5e-54/Cht10, TcCht10; chitinase 10 (EC:3.2.1.14); K01183 chitinase [EC:3.2.1.14]	BH0916_1/4e-17/---	NA
Btabaci_GLEAN_10026456	5116	27.05	72.33	0.79883	0.0485243	0.240434	*	gi|662213479|ref|XP_008480529.1|/2.40219e-110/PREDICTED: zinc finger protein 493-like, partial [Diaphorina citri]	sp|Q9N003|ZN425_MACFA/7e-93/Zinc finger protein 425 (Fragment) OS=Macaca fascicularis GN=ZNF425 PE=2 SV=2	phd:102320642/2e-105/zinc finger protein 99-like; K09228 KRAB domain-containing zinc finger protein	SPAC144.09c/6e-27/---	NA
CUFF66.88.1	552	1.03	6.34	0.798399	0.035207	0.201412	*	NA	NA	NA	NA	NA
Btabaci_GLEAN_10003327	1040	2534.92	3885.26	0.798254	3.63e-05	0.00175356	*	gi|288869508|ref|NP_001165861.1|/4.98353e-120/ribosomal protein S6 [Tribolium castaneum] &gt;gi|270014845|gb|EFA11293.1| 40S ribosomal protein S6-like Protein [Tribolium castaneum]	sp|Q95V32|RS6_SPOFR/8e-118/40S ribosomal protein S6 OS=Spodoptera frugiperda GN=RpS6 PE=2 SV=1	tca:656796/3e-120/RpS6; ribosomal protein S6; K02991 small subunit ribosomal protein S6e	SPAPB1E7.12/2e-102/---	biological_process:GO:0006412//translation;cellular_component:GO:0005840//ribosome;molecular_function:GO:0003735//structural constituent of ribosome;
Btabaci_GLEAN_10017377	2055	9.98	30.01	0.797172	0.048972	0.24152	*	gi|642937667|ref|XP_008198893.1|/8.44903e-10/PREDICTED: uncharacterized protein LOC103314479 isoform X2 [Tribolium castaneum]	NA	NA	NA	NA
Btabaci_GLEAN_10008330	2630	46.52	73.81	0.796697	0.00186035	0.0302584	*	gi|646709906|gb|KDR15561.1|/1.71622e-83/Activating signal cointegrator 1 complex subunit 1 [Zootermopsis nevadensis]	sp|Q9D8Z1|ASCC1_MOUSE/6e-63/Activating signal cointegrator 1 complex subunit 1 OS=Mus musculus GN=Ascc1 PE=1 SV=1	ame:551376/6e-77/GB13569; activating signal cointegrator 1 complex subunit 1-like; K18666 activating signal cointegrator complex subunit 1	NA	NA
Btabaci_GLEAN_10018949	261	0.26	4.02	0.796582	0.0259097	0.167921	*	NA	NA	NA	NA	NA
CUFF84.12.1	384	0.77	5.52	0.796484	0.0341341	0.198536	*	NA	NA	NA	NA	NA
Btabaci_GLEAN_10020952	1662	160.32	255.28	0.796389	0.000555145	0.0132463	*	gi|805824641|ref|XP_012152259.1|/0/PREDICTED: probable histone-binding protein Caf1 isoform X1 [Megachile rotundata]	sp|Q24572|CAF1_DROME/0.0/Probable histone-binding protein Caf1 OS=Drosophila melanogaster GN=Caf1 PE=1 SV=1	ame:552200/0.0/Caf1, GB10144; chromatin assembly factor 1 subunit; K10752 histone-binding protein RBBP4	YBR195c/5e-56/---	NA
Btabaci_GLEAN_10022217	1617	40.3	66.37	0.795899	0.00688036	0.0728941	*	gi|817060462|ref|XP_012251788.1|/7.88014e-29/PREDICTED: BRISC and BRCA1-A complex member 1-like [Athalia rosae]	sp|Q6AXK4|BABA1_DANRE/1e-19/BRISC and BRCA1-A complex member 1 OS=Danio rerio GN=babam1 PE=2 SV=2	phu:Phum_PHUM024700/2e-09/hypothetical protein; K11844 ubiquitin carboxyl-terminal hydrolase 16/45 [EC:3.4.19.12]	NA	NA
Btabaci_GLEAN_10014136	1664	11.68	24.79	0.795556	0.0398173	0.216184	*	gi|939645054|ref|XP_014272562.1|/2.16146e-53/PREDICTED: oocyte zinc finger protein XlCOF6-like [Halyomorpha halys]	sp|Q6ZMS4|ZN852_HUMAN/2e-45/Zinc finger protein 852 OS=Homo sapiens GN=ZNF852 PE=2 SV=4	oas:101109901/3e-47/zinc finger protein 607-like; K09228 KRAB domain-containing zinc finger protein	SPAC144.09c/1e-18/---	NA
Btabaci_GLEAN_10004561	966	25.75	44.28	0.795061	0.0116096	0.102939	*	gi|56283929|ref|NP_523475.3|/2.51487e-13/salivary gland secretion 1 [Drosophila melanogaster] &gt;gi|55380421|gb|AAF50957.4| salivary gland secretion 1 [Drosophila melanogaster]	sp|Q9UQ35|SRRM2_HUMAN/8e-12/Serine/arginine repetitive matrix protein 2 OS=Homo sapiens GN=SRRM2 PE=1 SV=2	ocu:100340621/3e-12/SRRM2; serine/arginine repetitive matrix 2; K13172 serine/arginine repetitive matrix protein 2	Rv3876/4e-07/---	NA
Btabaci_GLEAN_10026767	4030	27.02	46.11	0.79491	0.0134953	0.112969	*	gi|817054071|ref|XP_012265460.1|/3.02553e-56/PREDICTED: rRNA-processing protein UTP23 homolog [Athalia rosae]	sp|Q9BRU9|UTP23_HUMAN/3e-32/rRNA-processing protein UTP23 homolog OS=Homo sapiens GN=UTP23 PE=1 SV=2	nvi:100116028/4e-49/rRNA-processing protein UTP23 homolog; K14773 U3 small nucleolar RNA-associated protein 23	SPCC18.12c/1e-19/---	NA
Btabaci_GLEAN_10014318	1826	7.12	17.39	0.79436	0.0495471	0.243659	*	gi|985420469|ref|XP_015375687.1|/5.40678e-166/PREDICTED: maltase A1-like [Diuraphis noxia]	sp|P13080|MALT_AEDAE/1e-143/Probable maltase OS=Aedes aegypti GN=MAL1 PE=2 SV=1	dya:Dyak_GE19202/4e-147/dyak_GLEANR_2975; GE19202 gene product from transcript GE19202-RA; K01187 alpha-glucosidase [EC:3.2.1.20]	DR1375/1e-107/---	NA
Btabaci_GLEAN_10021215	900	105.39	160.52	0.793727	3.83e-05	0.00180077	*	gi|646722380|gb|KDR23393.1|/2.89108e-37/Proteasome assembly chaperone 1 [Zootermopsis nevadensis]	sp|Q6DG91|PSMG1_DANRE/7e-20/Proteasome assembly chaperone 1 OS=Danio rerio GN=psmg1 PE=2 SV=1	ame:552102/9e-25/GB19936; uncharacterized LOC552102; K11875 proteasome assembly chaperone 1	NA	NA
Btabaci_GLEAN_10026438	3311	223.36	365.52	0.793326	0.0024519	0.036481	*	gi|662218211|ref|XP_008483121.1|/2.91989e-93/PREDICTED: histone-binding protein N1/N2-like [Diaphorina citri]	sp|Q02508|HGV2_HALRO/4e-58/Protein HGV2 OS=Halocynthia roretzi GN=HGV2 PE=2 SV=1	nvi:100121842/2e-81/protein HGV2; K11291 nuclear autoantigenic sperm protein	SPAC140.02/2e-07/---	NA
Btabaci_GLEAN_10002078	882	0	3.31	0.792115	0.0197614	0.142461	*	gi|357619170|gb|EHJ71847.1|/1.42389e-135/translation elongation factor 2 [Danaus plexippus]	sp|Q1HPK6|EF2_BOMMO/3e-130/Translation elongation factor 2 OS=Bombyx mori GN=tef2 PE=1 SV=1	hst:105191126/6e-130/translation elongation factor 2; K03234 elongation factor 2	YOR133w/1e-81/---	NA
Btabaci_GLEAN_10023280	1194	41.39	64.5	0.792053	0.000671103	0.0149124	*	gi|646714374|gb|KDR18367.1|/1.1044e-95/mTERF domain-containing protein 1, mitochondrial [Zootermopsis nevadensis]	sp|Q96E29|MTEF3_HUMAN/6e-67/Transcription termination factor 3, mitochondrial OS=Homo sapiens GN=MTERF3 PE=1 SV=2	tca:663204/2e-92/mTERF domain-containing protein 1, mitochondrial; K15032 mTERF domain-containing protein, mitochondrial	NA	NA
Btabaci_GLEAN_10024169	4051	2969.24	4609.64	0.79183	5.44e-06	0.000381216	*	gi|641655159|ref|XP_008179483.1|/0/PREDICTED: ATP citrate lyase isoform X1 [Acyrthosiphon pisum]	sp|Q2TCH3|ACLY_SHEEP/0.0/ATP-citrate synthase OS=Ovis aries GN=ACLY PE=2 SV=1	api:100165099/0.0/Atpcl; ATP citrate lyase (EC:2.3.3.8); K01648 ATP citrate (pro-S)-lyase [EC:2.3.3.8]	SPBC1703.07_1/7e-171/---	NA
Btabaci_GLEAN_10023622	641	28.24	45.74	0.791568	0.00683504	0.0725903	*	gi|970894498|ref|XP_015112691.1|/2.20435e-48/PREDICTED: U6 snRNA-associated Sm-like protein LSm6 [Diachasma alloeum] &gt;gi|998514488|ref|XP_015517925.1| PREDICTED: U6 snRNA-associated Sm-like protein LSm6 [Neodiprion lecontei] &gt;gi|1000750646|ref|XP_015598163.1| PREDICTED: U6 snRNA-associated Sm-like protein LSm6 [Cephus cinctus]	sp|P62313|LSM6_MOUSE/2e-44/U6 snRNA-associated Sm-like protein LSm6 OS=Mus musculus GN=Lsm6 PE=1 SV=1	phu:Phum_PHUM506340/1e-48/membrane-associated protein, putative; K12625 U6 snRNA-associated Sm-like protein LSm6	SPAC2F3.17c/1e-29/---	biological_process:GO:0007049//cell cycle;GO:0000398//mRNA splicing, via spliceosome;GO:0006974//cellular response to DNA damage stimulus;GO:0048478//replication fork protection;cellular_component:GO:0005732//small nucleolar ribonucleoprotein complex;GO:0005681//spliceosomal complex;molecular_function:GO:0003723//RNA binding;
Btabaci_GLEAN_10017483	1604	1.6	8.24	0.790816	0.0394579	0.215401	*	gi|906458178|gb|KNC21457.1|/4.11483e-53/hypothetical protein FF38_12545 [Lucilia cuprina]	sp|P31729|OV16_ONCVO/6e-27/OV-16 antigen OS=Onchocerca volvulus GN=OV16 PE=2 SV=2	tsp:Tsp_02455/1e-21/putative dedicator of cytokinesis protein 5; K12367 dedicator of cytokinesis protein 2	YLR179c/1e-06/---	NA
CUFF57.246.2	1874	13.45	37.06	0.790464	0.0511882	0.248501	*	gi|817216319|ref|XP_012284211.1|/1.52044e-40/PREDICTED: protein D3 isoform X3 [Orussus abietinus]	sp|P54185|OBA5_DROME/9e-33/Putative odorant-binding protein A5 OS=Drosophila melanogaster GN=a5 PE=2 SV=2	dvi:Dvir_GJ17014/2e-33/GJ17014 gene product from transcript GJ17014-RA; K17439 large subunit ribosomal protein L35	YLR179c/1e-07/---	NA
Btabaci_GLEAN_10020162	1808	61.29	97.94	0.7901	0.00247105	0.0366038	*	gi|998523461|ref|XP_015522862.1|/8.98068e-88/PREDICTED: metaxin-1 [Neodiprion lecontei]	sp|Q4R3I0|MTX1_MACFA/1e-56/Metaxin-1 OS=Macaca fascicularis GN=MTX1 PE=2 SV=1	phu:Phum_PHUM418070/3e-77/Metaxin-1, putative; K17776 metaxin	NA	NA
Btabaci_GLEAN_10020899	20947	928.18	1484.23	0.789704	0.000213189	0.00665142	*	gi|646713430|gb|KDR17776.1|/0/Apolipophorin [Zootermopsis nevadensis]	sp|Q9U943|APLP_LOCMI/7e-86/Apolipophorins OS=Locusta migratoria PE=1 SV=2	api:100167889/3e-91/cytochrome P450 4C1-like; K15001 cytochrome P450, family 4 [EC:1.14.-.-]	BH0579/7e-29/---	NA
Btabaci_GLEAN_10012915	1307	5.76	17.05	0.789356	0.0509398	0.247663	*	gi|954558148|ref|XP_014602749.1|/2.61313e-11/PREDICTED: protein D2-like isoform X2 [Polistes canadensis] &gt;gi|954558150|ref|XP_014602750.1| PREDICTED: protein D2-like isoform X2 [Polistes canadensis] &gt;gi|954558152|ref|XP_014602751.1| PREDICTED: protein D2-like isoform X2 [Polistes canadensis] &gt;gi|954558154|ref|XP_014602752.1| PREDICTED: protein D2-like isoform X2 [Polistes canadensis]	NA	NA	NA	NA
Btabaci_GLEAN_10025311	762	743.39	1165.47	0.788902	0.00145553	0.0255356	*	gi|668457481|gb|KFB45497.1|/4.82712e-61/60S ribosomal protein L13a [Anopheles sinensis]	sp|Q9VNE9|RL13A_DROME/2e-61/60S ribosomal protein L13a OS=Drosophila melanogaster GN=RpL13A PE=1 SV=1	dpe:Dper_GL24509/6e-61/GL24509 gene product from transcript GL24509-RA; K02872 large subunit ribosomal protein L13Ae	SPAC23A1.11/5e-54/---	cellular_component:GO:0030529//intracellular ribonucleoprotein complex;
Btabaci_GLEAN_10009727	1030	12.81	21.79	0.788157	0.0194529	0.141253	*	gi|662212473|ref|XP_008479974.1|/4.24118e-13/PREDICTED: zinc finger protein 354C-like [Diaphorina citri]	sp|B1H2Q6|ZN865_XENTR/3e-07/Zinc finger protein 865 OS=Xenopus tropicalis GN=znf865 PE=2 SV=1	hgl:101703566/1e-06/Znf263; zinc finger protein 263; K09229 KRAB and SCAN domains-containing zinc finger protein	NA	NA
Btabaci_GLEAN_10017783	1167	10.5	20.98	0.787588	0.0437869	0.227481	*	gi|646722149|gb|KDR23252.1|/6.12632e-65/snRNA-activating protein complex subunit 3 [Zootermopsis nevadensis]	sp|Q5E9M5|SNPC3_BOVIN/2e-38/snRNA-activating protein complex subunit 3 OS=Bos taurus GN=SNAPC3 PE=2 SV=1	nvi:100680335/4e-44/snRNA-activating protein complex subunit 3-like; K15210 snRNA-activating protein complex subunit 3	NA	NA
Btabaci_GLEAN_10023096	762	969.7	1462.64	0.786939	0.000136631	0.00476698	*	gi|646692827|gb|KDR07538.1|/3.25225e-73/hypothetical protein L798_02918, partial [Zootermopsis nevadensis]	sp|P17704|RS17_DROME/1e-63/40S ribosomal protein S17 OS=Drosophila melanogaster GN=RpS17 PE=1 SV=2	tca:657536/6e-67/40S ribosomal protein S17; K02962 small subunit ribosomal protein S17e	SPCC24B10.09/2e-45/---	NA
Btabaci_GLEAN_10015459	809	2.39	6.56	0.786151	0.0521365	0.251022	*	gi|662205011|ref|XP_008475903.1|/8.29828e-22/PREDICTED: clavesin-2-like [Diaphorina citri]	sp|Q8BG92|CLVS2_MOUSE/7e-18/Clavesin-2 OS=Mus musculus GN=Clvs2 PE=1 SV=1	mze:101483584/1e-14/retinaldehyde-binding protein 1-like; K19625 retinaldehyde-binding protein 1	NA	NA
Btabaci_GLEAN_10026167	1290	11.15	22.7	0.78566	0.0420144	0.222548	*	gi|646717114|gb|KDR20095.1|/0/Spliceosome-associated protein 49 [Zootermopsis nevadensis]	sp|Q15427|SF3B4_HUMAN/0.0/Splicing factor 3B subunit 4 OS=Homo sapiens GN=SF3B4 PE=1 SV=1	tca:656501/0.0/splicing factor 3B subunit 4; K12831 splicing factor 3B subunit 4	Rv3876/7e-25/---	molecular_function:GO:1901363//heterocyclic compound binding;GO:0097159//organic cyclic compound binding;
Btabaci_GLEAN_10016427	972	11.49	21.13	0.785276	0.0343614	0.199369	*	gi|964152017|ref|XP_001954848.2|/1.07181e-60/uncharacterized protein Dana_GF18475 [Drosophila ananassae] &gt;gi|939225240|gb|EDV43409.2| uncharacterized protein Dana_GF18475 [Drosophila ananassae]	sp|Q3KPW1|RNP1B_XENLA/3e-59/RNA-binding protein with serine-rich domain 1-B OS=Xenopus laevis GN=rnps1-b PE=2 SV=1	spu:585553/5e-63/RNA-binding protein with serine-rich domain 1; K14325 RNA-binding protein with serine-rich domain 1	SPAC140.02/2e-17/---	NA
Btabaci_GLEAN_10027062	5369	45.45	72.75	0.785232	0.00414414	0.0520999	*	gi|939232563|ref|XP_014242402.1|/0/PREDICTED: ATP-dependent DNA helicase Q4 [Cimex lectularius]	sp|Q75NR7|RECQ4_MOUSE/0.0/ATP-dependent DNA helicase Q4 OS=Mus musculus GN=Recql4 PE=2 SV=2	cfo:105252639/0.0/ATP-dependent DNA helicase Q4; K10730 ATP-dependent DNA helicase Q4 [EC:3.6.4.12]	recQ/6e-62/---	NA
CUFF82.216.1	438	3.69	12.94	0.785076	0.0491808	0.242207	*	NA	NA	NA	NA	NA
Btabaci_GLEAN_10001361	363	1.85	5.51	0.784763	0.0512448	0.248634	*	gi|769830536|ref|XP_011630684.1|/6.52939e-59/PREDICTED: abl interactor 2-like, partial [Pogonomyrmex barbatus]	sp|Q9NYB9|ABI2_HUMAN/2e-34/Abl interactor 2 OS=Homo sapiens GN=ABI2 PE=1 SV=1	ggo:101127082/5e-34/ABI2; abl interactor 2; K05751 abl interactor 2	NA	NA
CUFF109.599.1	216	10.83	20.62	0.784569	0.0423767	0.223652	*	NA	NA	NA	NA	NA
Btabaci_GLEAN_10001780	2434	165.71	289.17	0.78438	0.0164074	0.127801	*	gi|662190233|ref|XP_008467871.1|/3.38682e-121/PREDICTED: solute carrier family 28 member 3-like [Diaphorina citri]	sp|Q8VIH3|S28A3_RAT/2e-72/Solute carrier family 28 member 3 OS=Rattus norvegicus GN=Slc28a3 PE=2 SV=1	api:100162704/1e-102/sodium/nucleoside cotransporter 2-like; K11536 pyrimidine nucleoside transport protein	all0378/2e-67/---	NA
CUFF74.305.1	696	3.73	14.33	0.784033	0.0465758	0.235645	*	NA	NA	NA	NA	NA
Btabaci_GLEAN_10021317	1044	1.86	6.18	0.783602	0.0503318	0.245815	*	gi|968090537|ref|XP_002059327.2|/6.98505e-27/uncharacterized protein Dvir_GJ18380, isoform A [Drosophila virilis] &gt;gi|946559265|gb|EDW58739.2| uncharacterized protein Dvir_GJ18380, isoform A [Drosophila virilis]	sp|Q8NEM0|MCPH1_HUMAN/2e-16/Microcephalin OS=Homo sapiens GN=MCPH1 PE=1 SV=3	dvi:Dvir_GJ18380/4e-27/GJ18380 gene product from transcript GJ18380-RA; K19403 microcephalin	NA	NA
Btabaci_GLEAN_10004261	3126	32.66	54.43	0.783476	0.00582616	0.0649958	*	gi|546680597|gb|ERL90840.1|/2.28872e-55/hypothetical protein D910_08185 [Dendroctonus ponderosae]	sp|Q9D6Z0|ALKB7_MOUSE/6e-43/Alpha-ketoglutarate-dependent dioxygenase alkB homolog 7, mitochondrial OS=Mus musculus GN=Alkbh7 PE=1 SV=1	lcm:102349985/1e-52/ALKBH7; alkB, alkylation repair homolog 7 (E. coli); K10769 alkylated DNA repair protein alkB homolog 7 [EC:1.14.11.-]	NA	NA
Btabaci_GLEAN_10022153	555	19.37	47.36	0.783144	0.0531912	0.254311	*	gi|1005948160|ref|XP_015782386.1|/8.90897e-07/PREDICTED: uncharacterized protein LOC107360276 [Tetranychus urticae]	NA	NA	NA	NA
Btabaci_GLEAN_10020683	2157	11.31	25.82	0.7826	0.049795	0.244525	*	gi|270007674|gb|EFA04122.1|/4.68294e-131/Aspartate aminotransferase, cytoplasmic-like Protein [Tribolium castaneum]	sp|Q5R691|AATC_PONAB/1e-134/Aspartate aminotransferase, cytoplasmic OS=Pongo abelii GN=GOT1 PE=2 SV=1	pon:100173864/1e-133/GOT1, cAspAT, cCAT; glutamic-oxaloacetic transaminase 1, soluble (EC:2.6.1.1 2.6.1.3); K14454 aspartate aminotransferase, cytoplasmic [EC:2.6.1.1]	SPAC10F6.13c/6e-92/---	molecular_function:GO:0008483//transaminase activity;
Btabaci_GLEAN_10025173	1421	28.21	48.49	0.781633	0.019733	0.142377	*	gi|347969694|ref|XP_003436443.1|/2.73449e-63/AGAP003331-PB [Anopheles gambiae str. PEST] &gt;gi|296439608|sp|Q7Q9C0.5|ENOPH_ANOGA RecName: Full=Enolase-phosphatase E1; AltName: Full=2,3-diketo-5-methylthio-1-phosphopentane phosphatase &gt;gi|333469228|gb|EGK97216.1| AGAP003331-PB [Anopheles gambiae str. PEST]	sp|Q7Q9C0|ENOPH_ANOGA/1e-64/Enolase-phosphatase E1 OS=Anopheles gambiae GN=AGAP003331 PE=3 SV=5	aga:AgaP_AGAP003331/1e-63/ENOPH_ANOGA; AGAP003331-PA; K09880 enolase-phosphatase E1 [EC:3.1.3.77]	aq_1977/4e-40/---	biological_process:GO:0044237//cellular metabolic process;
CUFF33.108.1	5022	41.91	67.4	0.780434	0.00491493	0.0582643	*	NA	NA	NA	NA	NA
Btabaci_GLEAN_10022342	1380	13.79	23.44	0.779999	0.0168034	0.129616	*	gi|322787928|gb|EFZ13784.1|/1.36043e-49/hypothetical protein SINV_14410, partial [Solenopsis invicta]	NA	NA	NA	NA
Btabaci_GLEAN_10016431	996	1724.49	2673.19	0.779743	0.00228464	0.0347851	*	gi|1008441369|ref|XP_015836060.1|/1.6554e-10/PREDICTED: UPF0430 protein CG31712 [Tribolium castaneum] &gt;gi|1004399792|gb|EFA04460.2| hypothetical protein TcasGA2_TC014764 [Tribolium castaneum]	sp|Q8IIG7|YPF05_PLAF7/2e-09/Uncharacterized protein PF11_0207 OS=Plasmodium falciparum (isolate 3D7) GN=PF11_0207 PE=1 SV=2	mze:101479888/2e-11/myosin light chain kinase, smooth muscle-like; K00907 myosin-light-chain kinase [EC:2.7.11.18]	MK0120/1e-07/---	NA
Btabaci_GLEAN_10023758	1650	1.33	6.07	0.779384	0.0434534	0.226855	*	NA	NA	NA	NA	NA
Btabaci_GLEAN_10023950	2321	30.06	50.91	0.779245	0.0154285	0.122985	*	gi|546679028|gb|ERL89551.1|/4.46637e-89/hypothetical protein D910_06916, partial [Dendroctonus ponderosae]	sp|Q9Y664|KPTN_HUMAN/5e-54/Kaptin OS=Homo sapiens GN=KPTN PE=1 SV=2	NA	NA	NA
CUFF8.393.1	1968	22.56	42.36	0.77915	0.0321709	0.191275	*	gi|642940039|ref|XP_008201045.1|/6.13886e-34/PREDICTED: uncharacterized protein LOC103315070 [Tribolium castaneum]	NA	NA	NA	NA
Btabaci_GLEAN_10015755	1641	50.35	81.02	0.779089	0.00279159	0.0398649	*	gi|383860799|ref|XP_003705876.1|/0/PREDICTED: cyclin-dependent kinase 7 [Megachile rotundata]	sp|P50613|CDK7_HUMAN/2e-171/Cyclin-dependent kinase 7 OS=Homo sapiens GN=CDK7 PE=1 SV=1	hst:105189821/0.0/cyclin-dependent kinase 7; K02202 cyclin-dependent kinase 7 [EC:2.7.11.22 2.7.11.23]	ECU02g1450/6e-87/---	NA
Btabaci_GLEAN_10015484	1677	0.26	4.07	0.778968	0.0284096	0.177729	*	gi|1008453831|ref|XP_015839450.1|/6.23412e-16/PREDICTED: uncharacterized protein DDB_G0290685-like isoform X2 [Tribolium castaneum]	sp|Q54J55|MYBX_DICDI/9e-13/Myb-like protein X OS=Dictyostelium discoideum GN=mybX PE=3 SV=1	dwi:Dwil_GK19899/2e-10/GK19899 gene product from transcript GK19899-RA; K18626 trichohyalin	FN0522/1e-08/---	NA
CUFF61.212.1	855	32.52	76.28	0.778945	0.0524928	0.252176	*	NA	NA	NA	NA	NA
Btabaci_GLEAN_10024233	4539	0.79	4.79	0.778795	0.0397866	0.216173	*	gi|1009403068|gb|KYN22628.1|/1.38342e-34/hypothetical protein ALC57_04967 [Trachymyrmex cornetzi]	sp|Q75JC9|Y8484_DICDI/2e-14/Uncharacterized protein DDB_G0271670 OS=Dictyostelium discoideum GN=DDB_G0271670 PE=3 SV=1	cge:100765957/3e-11/Rpgr; retinitis pigmentosa GTPase regulator; K19607 X-linked retinitis pigmentosa GTPase regulator	XF1267/1e-07/---	NA
Btabaci_GLEAN_10011478	862	3.17	12.43	0.77826	0.0490958	0.241999	*	gi|391330944|ref|XP_003739911.1|/3.21737e-31/PREDICTED: phosphatidylethanolamine-binding protein homolog F40A3.3-like isoform 1 [Metaseiulus occidentalis]	sp|Q8MK67|PEBP1_RABIT/1e-22/Phosphatidylethanolamine-binding protein 1 OS=Oryctolagus cuniculus GN=PEBP1 PE=2 SV=1	bfo:BRAFLDRAFT_126895/8e-20/hypothetical protein; K17439 large subunit ribosomal protein L35	YLR178c/8e-09/---	NA
Btabaci_GLEAN_10020999	1972	163.66	261.93	0.778202	0.00271783	0.0391694	*	gi|1009381804|gb|KYN04654.1|/0/Pescadillo like protein [Cyphomyrmex costatus]	sp|B3N8H0|PESC_DROER/0.0/Pescadillo homolog OS=Drosophila erecta GN=GG24014 PE=3 SV=1	soc:105194822/0.0/pescadillo homolog; K14843 pescadillo	SPBC19F5.05c/3e-118/---	NA
Btabaci_GLEAN_10027071	453	13.74	23.62	0.778191	0.0240519	0.16055	*	gi|752865868|ref|XP_011269398.1|/4.93613e-43/PREDICTED: prefoldin subunit 2 [Camponotus floridanus] &gt;gi|307187670|gb|EFN72642.1| Prefoldin subunit 2 [Camponotus floridanus]	sp|B0BN18|PFD2_RAT/1e-36/Prefoldin subunit 2 OS=Rattus norvegicus GN=Pfdn2 PE=2 SV=1	cfo:105259257/3e-43/prefoldin subunit 2; K09549 prefoldin subunit 2	MK0375/1e-05/---	NA
Btabaci_GLEAN_10023044	453	13.74	23.62	0.778191	0.0240519	0.16055	*	gi|752865868|ref|XP_011269398.1|/4.93613e-43/PREDICTED: prefoldin subunit 2 [Camponotus floridanus] &gt;gi|307187670|gb|EFN72642.1| Prefoldin subunit 2 [Camponotus floridanus]	sp|B0BN18|PFD2_RAT/1e-36/Prefoldin subunit 2 OS=Rattus norvegicus GN=Pfdn2 PE=2 SV=1	cfo:105259257/3e-43/prefoldin subunit 2; K09549 prefoldin subunit 2	MK0375/1e-05/---	NA
Btabaci_GLEAN_10016598	2137	18.14	31.22	0.777945	0.0283021	0.177498	*	gi|861613365|gb|KMQ85652.1|/5.09166e-17/hypothetical protein RF55_15660 [Lasius niger]	NA	NA	NA	NA
CUFF112.675.1	1742	121.07	183.33	0.777696	0.000171543	0.00567426	*	gi|646717950|gb|KDR20605.1|/0/Elongator complex protein 3 [Zootermopsis nevadensis]	sp|Q9VQZ6|ELP3_DROME/0.0/Probable elongator complex protein 3 OS=Drosophila melanogaster GN=Elp3 PE=2 SV=1	dya:Dyak_GE18291/0.0/dyak_GLEANR_2082; GE18291 gene product from transcript GE18291-RA; K07739 elongator complex protein 3 [EC:2.3.1.48]	SPAC29A4.20/0.0/---	NA
CUFF82.218.1	711	1.05	5.17	0.777376	0.043494	0.226867	*	NA	NA	NA	NA	NA
Btabaci_GLEAN_10012247	960	224.68	333.53	0.777362	1.26e-06	0.000118546	*	gi|952511930|gb|KRT78746.1|/7.03042e-52/Phosphatase [Oryctes borbonicus]	sp|Q3KQG9|PPAT_XENLA/2e-33/Testicular acid phosphatase homolog OS=Xenopus laevis GN=acpt PE=2 SV=1	phu:Phum_PHUM490660/3e-50/Lysosomal acid phosphatase precursor, putative (EC:3.1.3.2); K14410 lysosomal acid phosphatase [EC:3.1.3.2]	NA	NA
Btabaci_GLEAN_10026440	951	2.91	10.47	0.777025	0.0505846	0.246767	*	gi|646722198|gb|KDR23278.1|/5.25443e-128/Ribonuclease H2 subunit A [Zootermopsis nevadensis]	sp|Q9VPP5|RNH2A_DROME/1e-102/Ribonuclease H2 subunit A OS=Drosophila melanogaster GN=CG13690 PE=2 SV=1	pxy:105392550/7e-114/ribonuclease H2 subunit A-like; K10743 ribonuclease H2 subunit A [EC:3.1.26.4]	SPAC4G9.02/2e-65/---	NA
Btabaci_GLEAN_10004756	1600	7.93	20.17	0.776887	0.0553076	0.260554	*	gi|820866870|ref|XP_012349825.1|/1.3003e-18/PREDICTED: ribosome-recycling factor, chloroplastic-like [Apis florea]	sp|Q0VCQ4|RRFM_BOVIN/1e-14/Ribosome-recycling factor, mitochondrial OS=Bos taurus GN=MRRF PE=2 SV=1	tad:TRIADDRAFT_55709/6e-15/hypothetical protein; K02838 ribosome recycling factor	YPO1047/5e-59/---	NA
Btabaci_GLEAN_10008063	399	9.04	16.64	0.776677	0.0375871	0.208377	*	gi|662194295|ref|XP_008470091.1|/2.19342e-49/PREDICTED: p53 and DNA damage-regulated protein 1 isoform X1 [Diaphorina citri] &gt;gi|662194297|ref|XP_008470092.1| PREDICTED: p53 and DNA damage-regulated protein 1 isoform X2 [Diaphorina citri] &gt;gi|662194299|ref|XP_008470093.1| PREDICTED: p53 and DNA damage-regulated protein 1 isoform X1 [Diaphorina citri]	sp|P59048|PDRG1_MOUSE/1e-25/p53 and DNA damage-regulated protein 1 OS=Mus musculus GN=Pdrg1 PE=2 SV=1	NA	NA	NA
Btabaci_GLEAN_10015255	3446	181.9	297.97	0.776274	0.00511107	0.0595602	*	gi|915660695|gb|KOC63425.1|/0/Importin-4 [Habropoda laboriosa]	sp|Q8VI75|IPO4_MOUSE/0.0/Importin-4 OS=Mus musculus GN=Ipo4 PE=1 SV=1	ptg:102970513/1e-13/TNPO2; transportin 2; K18727 transportin-2	YLR347c/6e-11/---	NA
Btabaci_GLEAN_10018653	744	11.87	20.95	0.775201	0.0374469	0.208126	*	gi|675390025|gb|KFM82922.1|/3.04013e-95/putative ribosomal RNA methyltransferase 1, partial [Stegodyphus mimosarum]	sp|Q54VA8|TRM7_DICDI/1e-85/Putative tRNA (cytidine(32)/guanosine(34)-2'-O)-methyltransferase OS=Dictyostelium discoideum GN=fsjA PE=3 SV=1	crg:105324799/7e-96/putative tRNA (cytidine(32)/guanosine(34)-2'-O)-methyltransferase; K14864 tRNA (cytidine32/guanosine34-2'-O)-methyltransferase [EC:2.1.1.205]	SPAC4F10.03c/7e-83/---	biological_process:GO:0001510//RNA methylation;GO:0008033//tRNA processing;molecular_function:GO:0008168//methyltransferase activity;
Btabaci_GLEAN_10025300	1404	836.73	1289.53	0.774863	6.02e-05	0.00257497	*	gi|646698118|gb|KDR09452.1|/0/putative serine carboxypeptidase CPVL [Zootermopsis nevadensis]	sp|C9WMM5|VCP_APIME/2e-163/Venom serine carboxypeptidase OS=Apis mellifera PE=2 SV=1	bmor:101740973/2e-171/venom serine carboxypeptidase; K09645 vitellogenic carboxypeptidase-like protein [EC:3.4.16.-]	SPAC19G12.10c_2/3e-41/---	molecular_function:GO:0008233//peptidase activity;
Btabaci_GLEAN_10026386	1497	112.05	174.84	0.774499	0.00161528	0.0274998	*	gi|642919931|ref|XP_974732.3|/1.02142e-146/PREDICTED: tetratricopeptide repeat protein 5 [Tribolium castaneum] &gt;gi|270005358|gb|EFA01806.1| Tetratricopeptide repeat protein 5-like Protein [Tribolium castaneum]	sp|Q0P5H9|TTC5_BOVIN/1e-106/Tetratricopeptide repeat protein 5 OS=Bos taurus GN=TTC5 PE=2 SV=1	NA	MTH72/3e-06/---	NA
Btabaci_GLEAN_10009712	975	727.71	1092.53	0.773362	0.000134771	0.00474343	*	gi|608795888|gb|AHW57400.1|/3.69225e-16/OBP1 [Bemisia tabaci]	NA	NA	NA	NA
Btabaci_GLEAN_10015126	2011	13.42	35.62	0.772864	0.0565924	0.264341	*	gi|321477295|gb|EFX88254.1|/2.76389e-33/hypothetical protein DAPPUDRAFT_311676 [Daphnia pulex]	sp|P54186|D1_ONCVO/3e-26/Protein D1 (Fragment) OS=Onchocerca volvulus GN=D1 PE=2 SV=1	tsp:Tsp_02455/2e-23/putative dedicator of cytokinesis protein 5; K12367 dedicator of cytokinesis protein 2	NA	NA
Btabaci_GLEAN_10022619	612	317.71	474.3	0.77192	0.00139017	0.0247802	*	NA	NA	NA	NA	NA
CUFF89.36.2	690	1.58	7.08	0.77156	0.0477282	0.238992	*	gi|926636664|ref|XP_013784276.1|/7.40498e-31/PREDICTED: protein D3-like [Limulus polyphemus] &gt;gi|926636666|ref|XP_013784277.1| PREDICTED: protein D3-like [Limulus polyphemus]	sp|P31729|OV16_ONCVO/7e-26/OV-16 antigen OS=Onchocerca volvulus GN=OV16 PE=2 SV=2	tsp:Tsp_02455/7e-24/putative dedicator of cytokinesis protein 5; K12367 dedicator of cytokinesis protein 2	NA	NA
Btabaci_GLEAN_10024502	1002	718.07	1066.67	0.771493	0.00197127	0.0314929	*	gi|968077620|ref|XP_015033279.1|/3.59976e-12/uncharacterized protein Dwil_GK12379 [Drosophila willistoni] &gt;gi|946583771|gb|KRF99006.1| uncharacterized protein Dwil_GK12379 [Drosophila willistoni]	sp|Q9UF83|YM012_HUMAN/5e-10/Uncharacterized protein DKFZp434B061 OS=Homo sapiens PE=2 SV=2	rro:104678567/5e-11/MUC7; mucin 7, secreted; K13909 mucin-7	Rv3876/5e-08/---	NA
CUFF84.75.1	741	0.52	4.45	0.770896	0.0354105	0.202016	*	gi|751776770|ref|XP_011197361.1|/9.57395e-37/PREDICTED: protein D2-like [Bactrocera dorsalis]	sp|P31729|OV16_ONCVO/2e-31/OV-16 antigen OS=Onchocerca volvulus GN=OV16 PE=2 SV=2	dan:Dana_GF15180/3e-26/GF15180 gene product from transcript GF15180-RA; K17439 large subunit ribosomal protein L35	YLR178c/1e-06/---	NA
Btabaci_GLEAN_10026998	1443	320.47	530.18	0.77071	0.00995403	0.093322	*	gi|939632543|ref|XP_014285167.1|/1.70466e-163/PREDICTED: rRNA 2&apos;-O-methyltransferase fibrillarin isoform X2 [Halyomorpha halys]	sp|Q8I1F4|FBRL_DROER/7e-159/rRNA 2'-O-methyltransferase fibrillarin OS=Drosophila erecta GN=Fib PE=3 SV=1	dan:Dana_GF11304/6e-158/GF11304 gene product from transcript GF11304-RA; K14563 rRNA 2'-O-methyltransferase fibrillarin [EC:2.1.1.-]	SPBC2D10.10c/5e-129/---	biological_process:GO:0008033//tRNA processing;GO:0032259//methylation;GO:0006364//rRNA processing;cellular_component:GO:0001651//dense fibrillar component;GO:0030529//intracellular ribonucleoprotein complex;molecular_function:GO:0003723//RNA binding;GO:0008168//methyltransferase activity;
Btabaci_GLEAN_10020918	855	3.94	10.53	0.770463	0.0572237	0.265954	*	NA	NA	NA	NA	NA
Btabaci_GLEAN_10023544	2661	538.96	830.6	0.770263	0.000633981	0.0143908	*	gi|939633300|ref|XP_014287661.1|/0/PREDICTED: eukaryotic translation initiation factor 3 subunit C [Halyomorpha halys]	sp|Q17Q06|EIF3C_AEDAE/0.0/Eukaryotic translation initiation factor 3 subunit C OS=Aedes aegypti GN=eIF3-S8 PE=3 SV=1	ame:551184/0.0/eIF3-S8, GB12747; eukaryotic translation initiation factor 3 subunit C; K03252 translation initiation factor 3 subunit C	NA	NA
Btabaci_GLEAN_10001813	1515	18.86	31.31	0.769889	0.0193041	0.140593	*	NA	NA	hro:HELRODRAFT_150984/1e-16/hypothetical protein; K03714 glycoprotein 2-beta-D-xylosyltransferase [EC:2.4.2.38]	NA	NA
Btabaci_GLEAN_10017385	1554	2.11	12.9	0.769807	0.0391929	0.214265	*	gi|339896235|gb|AEK21803.1|/4.55228e-104/cytochrome P450 [Bemisia tabaci]	sp|O61387|CP6B7_HELAM/4e-51/Cytochrome P450 6B7 OS=Helicoverpa armigera GN=CYP6B7 PE=2 SV=1	hst:105189107/3e-62/cytochrome P450 6k1-like; K14999 cytochrome P450, family 6 [EC:1.14.-.-]	BH0579/6e-22/---	NA
Btabaci_GLEAN_10022228	894	52.06	81.47	0.769262	0.00264835	0.0385266	*	gi|662201256|ref|XP_008473877.1|/2.30751e-114/PREDICTED: probable ribosome production factor 1 isoform X1 [Diaphorina citri] &gt;gi|662201258|ref|XP_008473878.1| PREDICTED: probable ribosome production factor 1 isoform X2 [Diaphorina citri]	sp|Q9VKB4|RPF1_DROME/3e-103/Probable ribosome production factor 1 OS=Drosophila melanogaster GN=CG6712 PE=2 SV=1	nvi:100123540/8e-107/probable ribosome production factor 1; K14846 ribosome production factor 1	SPAC4F8.04/3e-60/---	NA
Btabaci_GLEAN_10020207	1809	724.45	1096.94	0.768723	0.000438411	0.0112137	*	gi|240849397|ref|NP_001155817.1|/4.00501e-76/40S ribosomal protein S16-like [Acyrthosiphon pisum] &gt;gi|985390658|ref|XP_015380000.1| PREDICTED: 40S ribosomal protein S16 [Diuraphis noxia] &gt;gi|239788307|dbj|BAH70842.1| ACYPI009856 [Acyrthosiphon pisum]	sp|Q9W237|RS16_DROME/1e-72/40S ribosomal protein S16 OS=Drosophila melanogaster GN=RpS16 PE=1 SV=1	api:100169216/2e-76/40S ribosomal protein S16-like; K02960 small subunit ribosomal protein S16e	SPBC18H10.14/5e-55/---	biological_process:GO:0006412//translation;cellular_component:GO:0005840//ribosome;molecular_function:GO:0003735//structural constituent of ribosome;
Btabaci_GLEAN_10026991	543	65.97	100.43	0.76849	0.000590253	0.0138308	*	gi|752874283|ref|XP_011254455.1|/3.01196e-101/PREDICTED: lactoylglutathione lyase [Camponotus floridanus] &gt;gi|752874285|ref|XP_011254456.1| PREDICTED: lactoylglutathione lyase [Camponotus floridanus]	sp|Q9CPU0|LGUL_MOUSE/5e-89/Lactoylglutathione lyase OS=Mus musculus GN=Glo1 PE=1 SV=3	cfo:105250187/2e-101/lactoylglutathione lyase; K01759 lactoylglutathione lyase [EC:4.4.1.5]	XF1399/5e-48/---	NA
Btabaci_GLEAN_10006354	2184	94.1	155.66	0.768432	0.00715413	0.0748131	*	gi|557881851|gb|AHA42534.1|/0/Mcm7 protein [Locusta migratoria]	sp|Q9XYU0|MCM7_DROME/0.0/DNA replication licensing factor Mcm7 OS=Drosophila melanogaster GN=Mcm7 PE=1 SV=1	api:100161111/0.0/DNA replication licensing factor Mcm7; K02210 DNA replication licensing factor MCM7 [EC:3.6.4.12]	SPBC25D12.03c/0.0/---	NA
Btabaci_GLEAN_10016687	3042	267.99	398.11	0.768381	0.000179904	0.00587109	*	NA	NA	NA	NA	NA
CUFF124.309.2	1041	11.62	21.48	0.767979	0.0373767	0.208126	*	gi|646722739|gb|KDR23631.1|/6.32718e-121/Mitochondrial GTPase 1 [Zootermopsis nevadensis]	sp|Q17EJ1|MTG1_AEDAE/6e-106/Mitochondrial GTPase 1 OS=Aedes aegypti GN=AAEL003813 PE=3 SV=1	gfr:102041417/3e-50/mitochondrial GTPase 1-like; K00308 N1-acetylpolyamine oxidase [EC:1.5.3.13]	BH2476/1e-34/---	NA
Btabaci_GLEAN_10006816	1972	148.77	233.6	0.767557	0.00331359	0.0448705	*	NA	NA	NA	NA	NA
CUFF73.393.1	1899	10.36	18.65	0.76735	0.036555	0.20606	*	gi|662220970|ref|XP_008484651.1|/0/PREDICTED: uncharacterized protein LOC103521320, partial [Diaphorina citri]	NA	pxy:105386959/5e-62/serine/threonine-protein kinase BRSK2-like; K08796 BR serine/threonine kinase [EC:2.7.11.1]	NA	NA
Btabaci_GLEAN_10017280	807	6027.49	8931.44	0.767112	0.00191889	0.0308838	*	gi|668459351|gb|KFB47148.1|/1.37276e-12/AGAP005951-PA-like protein [Anopheles sinensis]	sp|Q92954|PRG4_HUMAN/1e-11/Proteoglycan 4 OS=Homo sapiens GN=PRG4 PE=1 SV=2	mmu:51796/7e-10/Srrm1, AA407769, POP101, Srm160; serine/arginine repetitive matrix 1; K13171 serine/arginine repetitive matrix protein 1	NA	NA
Btabaci_GLEAN_10010916	3872	29.19	49.45	0.766932	0.0209334	0.147478	*	gi|646721422|gb|KDR22770.1|/3.0452e-165/UDP-glucuronosyltransferase 2B1, partial [Zootermopsis nevadensis]	sp|O97951|UDB18_MACFA/1e-45/UDP-glucuronosyltransferase 2B18 OS=Macaca fascicularis GN=UGT2B18 PE=1 SV=1	aag:AaeL_AAEL001804/1e-119/AAEL001804-PA; K00699 glucuronosyltransferase [EC:2.4.1.17]	CAC2716/3e-13/---	NA
Btabaci_GLEAN_10008293	1526	1119.46	1708.12	0.766645	0.00341397	0.0455152	*	gi|198250388|gb|ACH85196.1|/2.07086e-135/heat shock protein 20 [Bemisia tabaci] &gt;gi|295393288|gb|ADG03464.1| heat shock protein 20 [Bemisia tabaci] &gt;gi|295393294|gb|ADG03467.1| heat shock protein 20 [Bemisia tabaci] &gt;gi|308097851|gb|ADO14472.1| hsp20 [Bemisia tabaci]	sp|P82147|L2EFL_DROME/2e-43/Protein lethal(2)essential for life OS=Drosophila melanogaster GN=l(2)efl PE=1 SV=1	phu:Phum_PHUM080370/6e-57/protein lethal, putative; K09542 crystallin, alpha B	NA	NA
Btabaci_GLEAN_10022255	1908	285.19	442.02	0.766084	0.0015829	0.0271566	*	gi|985417660|ref|XP_015374282.1|/1.1046e-61/PREDICTED: maltase A3-like [Diuraphis noxia]	sp|P07191|MAL2_DROME/1e-58/Maltase A2 OS=Drosophila melanogaster GN=Mal-A2 PE=2 SV=2	aag:AaeL_AAEL010532/4e-60/AAEL010532-PA; K01187 alpha-glucosidase [EC:3.2.1.20]	DR1375/3e-50/---	NA
Btabaci_GLEAN_10022237	1407	29.17	69.84	0.764745	0.0583967	0.26936	*	gi|642940039|ref|XP_008201045.1|/1.42086e-32/PREDICTED: uncharacterized protein LOC103315070 [Tribolium castaneum]	sp|P98088|MUC5A_HUMAN/3e-14/Mucin-5AC OS=Homo sapiens GN=MUC5AC PE=1 SV=4	asn:102388355/6e-10/mucin-2-like; K10955 intestinal mucin-2	NA	NA
Btabaci_GLEAN_10007427	3401	23.84	39.15	0.764576	0.0232502	0.157595	*	gi|21355745|ref|NP_647902.1|/3.15228e-17/uncharacterized protein Dmel_CG15021 [Drosophila melanogaster] &gt;gi|17945382|gb|AAL48746.1| RE17165p [Drosophila melanogaster] &gt;gi|23093008|gb|AAF47902.2| uncharacterized protein Dmel_CG15021 [Drosophila melanogaster]	sp|Q52KI8|SRRM1_MOUSE/6e-16/Serine/arginine repetitive matrix protein 1 OS=Mus musculus GN=Srrm1 PE=1 SV=2	dre:406751/4e-16/srrm1, fc64f01, wu:fb34f04, wu:fb38b06, wu:fc64f01, zgc:63802; serine/arginine repetitive matrix 1; K13171 serine/arginine repetitive matrix protein 1	Rv3876/2e-09/---	NA
Btabaci_GLEAN_10019681	957	0.25	3.72	0.764547	0.0312171	0.187961	*	gi|805818585|ref|XP_012149450.1|/6.3716e-14/PREDICTED: uncharacterized serine-rich protein C215.13-like [Megachile rotundata]	sp|Q9UQ35|SRRM2_HUMAN/9e-16/Serine/arginine repetitive matrix protein 2 OS=Homo sapiens GN=SRRM2 PE=1 SV=2	shr:100929802/4e-19/SRRM2; serine/arginine repetitive matrix 2; K13172 serine/arginine repetitive matrix protein 2	BH1803_2/7e-50/---	NA
Btabaci_GLEAN_10021146	1665	7.19	21.62	0.763935	0.056578	0.264341	*	gi|985398392|ref|XP_015366766.1|/1.8185e-132/PREDICTED: esterase FE4-like [Diuraphis noxia]	sp|P35502|ESTF_MYZPE/3e-92/Esterase FE4 OS=Myzus persicae PE=1 SV=1	api:100163376/7e-118/esterase E4-like; K03927 carboxylesterase 2 [EC:3.1.1.1 3.1.1.84 3.1.1.56]	BS_pnbA/1e-51/---	NA
CUFF90.178.1	4106	242.63	362.52	0.762716	6.09e-06	0.000415284	*	gi|861600120|gb|KMQ83660.1|/1.57949e-117/reverse transcriptase [Lasius niger]	sp|Q9NBX4|RTXE_DROME/5e-87/Probable RNA-directed DNA polymerase from transposon X-element OS=Drosophila melanogaster GN=X-element\ORF2 PE=3 SV=1	api:100165165/2e-45/adenylate kinase 9-like; K18533 adenylate/nucleoside-diphosphate kinase [EC:2.7.4.3 2.7.4.6]	NA	NA
Btabaci_GLEAN_10017703	330	25.56	64.47	0.762238	0.0599454	0.273405	*	gi|646721080|gb|KDR22550.1|/5.21063e-28/Ejaculatory bulb-specific protein 3 [Zootermopsis nevadensis]	sp|Q9W1C9|PEB3_DROME/5e-11/Ejaculatory bulb-specific protein 3 OS=Drosophila melanogaster GN=EbpIII PE=1 SV=2	nvi:100120782/5e-12/transcriptional adapter 2B-like; K15127 transcriptional adapter 2-beta	NA	NA
Btabaci_GLEAN_10004658	933	0.79	5.07	0.762109	0.0421108	0.222759	*	gi|749745766|ref|XP_011134933.1|/1.01339e-105/PREDICTED: histone-lysine N-methyltransferase SUV39H2 [Harpegnathos saltator]	sp|Q28CQ7|SUV92_XENTR/9e-88/Histone-lysine N-methyltransferase SUV39H2 OS=Xenopus tropicalis GN=suv39h2 PE=2 SV=2	hst:105180524/5e-106/histone-lysine N-methyltransferase SUV39H2; K11419 histone-lysine N-methyltransferase SUV39H [EC:2.1.1.43]	SPBC428.08c/7e-59/---	NA
Btabaci_GLEAN_10021083	5160	38.35	79.64	0.76203	0.0517784	0.250013	*	gi|939248602|ref|XP_014243801.1|/0/PREDICTED: uncharacterized protein LOC106663462 isoform X2 [Cimex lectularius]	sp|Q9BXF3|CECR2_HUMAN/1e-91/Cat eye syndrome critical region protein 2 OS=Homo sapiens GN=CECR2 PE=1 SV=2	dre:571727/7e-24/baz1b, fi60d02, im:7137554, wu:fi60d02; bromodomain adjacent to zinc finger domain, 1B; K11658 bromodomain adjacent to zinc finger domain protein 1B	ECU08g1640/6e-19/---	NA
Btabaci_GLEAN_10020891	3185	238.8	361.12	0.761495	0.000107546	0.00399137	*	gi|501297389|dbj|BAN21148.1|/2.2375e-46/forkhead protein/ forkhead protein domain [Riptortus pedestris]	sp|Q68F77|FOXC1_XENTR/5e-41/Forkhead box protein C1 OS=Xenopus tropicalis GN=foxc1 PE=2 SV=1	phu:Phum_PHUM474410/2e-44/Forkhead box protein C2, putative; K09411 forkhead box protein, other	ECU11g1330/1e-20/---	biological_process:GO:0006355//regulation of transcription, DNA-templated;molecular_function:GO:0043565//sequence-specific DNA binding;GO:0003700//transcription factor activity, sequence-specific DNA binding;
CUFF21.119.1	2770	177.34	280.53	0.761106	0.00338977	0.0454441	*	gi|939664135|ref|XP_014279589.1|/0/PREDICTED: alpha,alpha-trehalose-phosphate synthase [UDP-forming] isoform X2 [Halyomorpha halys]	sp|Q54K57|TPSA_DICDI/1e-109/Alpha,alpha-trehalose-phosphate synthase [UDP-forming] A OS=Dictyostelium discoideum GN=tpsA PE=2 SV=1	api:100165203/0.0/alpha,alpha-trehalose-phosphate synthase [UDP-forming]-like; K16055 trehalose 6-phosphate synthase/phosphatase [EC:2.4.1.15 3.1.3.12]	SPAC328.03/3e-97/---	NA
Btabaci_GLEAN_10009960	3285	1.83	6.39	0.760259	0.0556823	0.261846	*	gi|985392852|ref|XP_015363746.1|/0/PREDICTED: glucose dehydrogenase [FAD, quinone]-like isoform X1 [Diuraphis noxia]	sp|P18173|DHGL_DROME/1e-106/Glucose dehydrogenase [FAD, quinone] OS=Drosophila melanogaster GN=Gld PE=3 SV=3	phu:Phum_PHUM448870/0.0/glucose dehydrogenase precursor, putative (EC:1.1.99.10); K00115 glucose dehydrogenase (acceptor) [EC:1.1.5.9]	DR0965/2e-72/---	molecular_function:GO:0016491//oxidoreductase activity;
Btabaci_GLEAN_10005746	2180	100.58	148.62	0.760152	1.02e-05	0.000639022	*	gi|1000737671|ref|XP_015591360.1|/1.14288e-134/PREDICTED: carboxypeptidase Q-like [Cephus cinctus] &gt;gi|1000737673|ref|XP_015591361.1| PREDICTED: carboxypeptidase Q-like [Cephus cinctus]	sp|Q6IRK9|CBPQ_RAT/2e-121/Carboxypeptidase Q OS=Rattus norvegicus GN=Cpq PE=1 SV=1	soc:105201454/1e-133/carboxypeptidase Q-like; K01302 carboxypeptidase Q [EC:3.4.17.-]	CC2544/6e-50/---	NA
CUFF11.143.3	1884	12.24	23.61	0.759293	0.0501608	0.245543	*	gi|939640969|ref|XP_014271144.1|/1.5623e-79/PREDICTED: uncharacterized protein LOC106677625 [Halyomorpha halys]	sp|Q49B93|SC5AC_MOUSE/3e-50/Sodium-coupled monocarboxylate transporter 2 OS=Mus musculus GN=Slc5a12 PE=1 SV=1	nvi:100116003/2e-63/sodium-coupled monocarboxylate transporter 1-like; K14388 solute carrier family 5 (sodium-coupled monocarboxylate transporter), member 8/12	sll1087/6e-23/---	NA
CUFF118.867.2	3999	38.59	59.21	0.759063	0.00329141	0.0446411	*	NA	NA	NA	NA	NA
Btabaci_GLEAN_10022453	4847	31.63	58.51	0.759061	0.0375278	0.208301	*	gi|193620275|ref|XP_001943333.1|/0/PREDICTED: mitotic checkpoint serine/threonine-protein kinase BUB1-like [Acyrthosiphon pisum]	sp|O08901|BUB1_MOUSE/1e-58/Mitotic checkpoint serine/threonine-protein kinase BUB1 OS=Mus musculus GN=Bub1 PE=1 SV=1	api:100160600/0.0/mitotic checkpoint serine/threonine-protein kinase BUB1-like; K02178 checkpoint serine/threonine-protein kinase [EC:2.7.11.1]	NA	NA
Btabaci_GLEAN_10004903	1281	4.51	10.54	0.758457	0.060928	0.275614	*	gi|817194913|ref|XP_012272977.1|/4.29324e-175/PREDICTED: succinate--hydroxymethylglutarate CoA-transferase isoform X1 [Orussus abietinus]	sp|Q9HAC7|SUCHY_HUMAN/4e-139/Succinate--hydroxymethylglutarate CoA-transferase OS=Homo sapiens GN=SUGCT PE=1 SV=2	nvi:100115846/9e-171/CaiB/baiF CoA-transferase family protein C7orf10 homolog; K18703 succinate---hydroxymethylglutarate CoA-transferase [EC:2.8.3.13]	RSc0796/6e-117/---	NA
Btabaci_GLEAN_10010669	978	441.78	680.82	0.758353	0.000858902	0.0179306	*	gi|939627450|ref|XP_014279094.1|/8.77797e-71/PREDICTED: transcription factor BTF3 homolog 4 [Halyomorpha halys]	sp|Q5RC59|BT3L4_PONAB/1e-61/Transcription factor BTF3 homolog 4 OS=Pongo abelii GN=BTF3L4 PE=2 SV=1	phu:Phum_PHUM204940/5e-71/transcription factor btf3, putative; K01527 nascent polypeptide-associated complex subunit beta	NA	NA
Btabaci_GLEAN_10026044	590	121.38	181.77	0.758209	0.000319385	0.00904055	*	gi|646717637|gb|KDR20428.1|/6.37007e-72/Serendipity locus protein H-1 [Zootermopsis nevadensis]	sp|Q61116|ZN235_MOUSE/3e-09/Zinc finger protein 235 OS=Mus musculus GN=Znf235 PE=2 SV=1	ola:101171776/6e-10/zinc finger protein 883-like; K09228 KRAB domain-containing zinc finger protein	NA	NA
Btabaci_GLEAN_10021588	1028	241.17	356.94	0.757466	6.11e-05	0.00260694	*	gi|242024972|ref|XP_002432900.1|/4.89413e-113/eukaryotic translation initiation factor 3 subunit, putative [Pediculus humanus corporis] &gt;gi|212518409|gb|EEB20162.1| eukaryotic translation initiation factor 3 subunit, putative [Pediculus humanus corporis]	sp|B4JGX4|EI3F1_DROGR/5e-101/Eukaryotic translation initiation factor 3 subunit F-1 OS=Drosophila grimshawi GN=eIF3-S5-1 PE=3 SV=1	phu:Phum_PHUM604430/3e-113/eukaryotic translation initiation factor 3 subunit, putative; K03249 translation initiation factor 3 subunit F	SPBC4C3.07/8e-30/---	biological_process:GO:0001731//formation of translation preinitiation complex;GO:0006446//regulation of translational initiation;cellular_component:GO:0005852//eukaryotic translation initiation factor 3 complex;GO:0033290//eukaryotic 48S preinitiation complex;GO:0016282//eukaryotic 43S preinitiation complex;molecular_function:GO:0003743//translation initiation factor activity;
Btabaci_GLEAN_10025991	1257	10.82	30.37	0.756868	0.0612331	0.276027	*	gi|646712672|gb|KDR17360.1|/6.78158e-33/Mite allergen Lep d 7 [Zootermopsis nevadensis]	sp|P98088|MUC5A_HUMAN/8e-06/Mucin-5AC OS=Homo sapiens GN=MUC5AC PE=1 SV=4	NA	NA	NA
Btabaci_GLEAN_10025303	1851	1.63	6.04	0.755312	0.0529553	0.253825	*	gi|906457309|gb|KNC20783.1|/7.71238e-64/hypothetical protein FF38_00078 [Lucilia cuprina]	sp|G5E8K5|ANK3_MOUSE/6e-59/Ankyrin-3 OS=Mus musculus GN=Ank3 PE=1 SV=1	cmk:103180943/4e-61/ank3; ankyrin 3, node of Ranvier (ankyrin G); K10380 ankyrin	all2748/4e-47/---	NA
Btabaci_GLEAN_10027151	719	1411.4	2132.29	0.753755	0.00114138	0.0216303	*	gi|939269113|ref|XP_014254731.1|/1.10437e-118/PREDICTED: 40S ribosomal protein S8 [Cimex lectularius]	sp|O76756|RS8_APIME/5e-115/40S ribosomal protein S8 OS=Apis mellifera GN=RpS8 PE=2 SV=2	phu:Phum_PHUM212320/3e-116/40S ribosomal protein S8, putative; K02995 small subunit ribosomal protein S8e	YER102w/2e-86/---	NA
Btabaci_GLEAN_10013730	6993	200.65	540.89	0.75361	0.0628616	0.280107	*	gi|646700583|gb|KDR10693.1|/0/Propionyl-CoA carboxylase alpha chain, mitochondrial [Zootermopsis nevadensis]	sp|Q612F5|PCCA_CAEBR/0.0/Propionyl-CoA carboxylase alpha chain, mitochondrial OS=Caenorhabditis briggsae GN=pcca-1 PE=3 SV=1	lgi:LOTGIDRAFT_138757/0.0/hypothetical protein; K01965 propionyl-CoA carboxylase alpha chain [EC:6.4.1.3]	BMEI0800/0.0/---	NA
Btabaci_GLEAN_10004219	2393	352.37	526.77	0.753497	3.02e-05	0.00150789	*	gi|646718502|gb|KDR20942.1|/2.8895e-112/Protein YIF1B-A [Zootermopsis nevadensis]	sp|Q6P301|YIF1B_XENTR/2e-83/Protein YIF1B OS=Xenopus tropicalis GN=yif1b PE=2 SV=1	dre:431715/1e-58/rbck1, zgc:91964; RanBP-type and C3HC4-type zinc finger containing 1; K10630 RanBP-type and C3HC4-type zinc finger-containing protein 1 [EC:2.3.2.27]	SPBC25H2.06c/7e-42/---	NA
Btabaci_GLEAN_10017746	956	90.4	172.11	0.752516	0.0444321	0.229565	*	gi|74834864|sp|Q23794.1|HMGA1_CHITE/2.07733e-15/RecName: Full=High mobility group protein I; Short=HMG-I; AltName: Full=High mobility group AT-hook protein 1; Short=High mobility group protein A1; AltName: Full=cHMG1 &gt;gi|534933|emb|CAA85365.1| high mobility group protein I/Y [Chironomus tentans]	sp|Q23794|HMGA1_CHITE/1e-16/High mobility group protein I OS=Chironomus tentans PE=1 SV=1	api:100159520/1e-12/high mobility group protein A-like; K09283 high mobility group AT-hook protein 2	HP1341/6e-06/---	cellular_component:GO:0005730//nucleolus;GO:0005667//transcription factor complex;molecular_function:GO:0003700//transcription factor activity, sequence-specific DNA binding;GO:0003680//AT DNA binding;
Btabaci_GLEAN_10020700	1835	114.22	176.38	0.75241	0.00128093	0.0233996	*	gi|985391970|ref|XP_015363256.1|/2.59043e-120/PREDICTED: kynurenine--oxoglutarate transaminase 3-like isoform X2 [Diuraphis noxia] &gt;gi|985391972|ref|XP_015363257.1| PREDICTED: kynurenine--oxoglutarate transaminase 3-like isoform X2 [Diuraphis noxia] &gt;gi|985391974|ref|XP_015363258.1| PREDICTED: kynurenine--oxoglutarate transaminase 3-like isoform X2 [Diuraphis noxia]	sp|Q0P5G4|KAT3_BOVIN/1e-91/Kynurenine--oxoglutarate transaminase 3 OS=Bos taurus GN=CCBL2 PE=2 SV=1	api:100160464/1e-118/kynurenine--oxoglutarate transaminase 3; K00816 kynurenine---oxoglutarate transaminase / cysteine-S-conjugate beta-lyase / glutamine---phenylpyruvate transaminase [EC:2.6.1.7 4.4.1.13 2.6.1.64]	SPAC6B12.04c/6e-48/---	NA
Btabaci_GLEAN_10011503	2515	10.69	25.54	0.752184	0.0622417	0.278803	*	gi|939254345|ref|XP_014246880.1|/8.20665e-162/PREDICTED: monocarboxylate transporter 9 isoform X3 [Cimex lectularius] &gt;gi|939254347|ref|XP_014246881.1| PREDICTED: monocarboxylate transporter 9 isoform X3 [Cimex lectularius] &gt;gi|939254349|ref|XP_014246882.1| PREDICTED: monocarboxylate transporter 9 isoform X3 [Cimex lectularius] &gt;gi|939254351|ref|XP_014246883.1| PREDICTED: monocarboxylate…	sp|Q92954|PRG4_HUMAN/8e-24/Proteoglycan 4 OS=Homo sapiens GN=PRG4 PE=1 SV=2	tsp:Tsp_11487/1e-29/fanconi anemia group J protein; K15362 fanconi anemia group J protein [EC:3.6.4.12]	slr0599/1e-10/---	NA
Btabaci_GLEAN_10005947	1686	10.56	21.29	0.751144	0.0530426	0.254055	*	gi|646722626|gb|KDR23557.1|/1.33428e-164/Fidgetin-like protein 1 [Zootermopsis nevadensis]	sp|A4IHT0|FIGL1_XENTR/8e-146/Fidgetin-like protein 1 OS=Xenopus tropicalis GN=fignl1 PE=2 SV=1	oaa:100078093/2e-110/SPAST; spastin; K13254 spastin [EC:3.6.4.3]	ECU11g1030/3e-126/---	molecular_function:GO:0000166//nucleotide binding;
Btabaci_GLEAN_10022307	1192	5.99	13.63	0.750827	0.0635839	0.281411	*	gi|939659888|ref|XP_014277926.1|/1.54418e-44/PREDICTED: group XV phospholipase A2-like [Halyomorpha halys]	sp|Q8VEB4|PAG15_MOUSE/4e-40/Group XV phospholipase A2 OS=Mus musculus GN=Pla2g15 PE=1 SV=1	nve:NEMVE_v1g192479/8e-46/hypothetical protein ; K06129 lysophospholipase III [EC:3.1.1.5]	NA	NA
Btabaci_GLEAN_10023128	4194	3246.95	4852.66	0.749813	0.000127163	0.00454134	*	gi|70997669|gb|AAZ17403.1|/0/90 kDa heat shock protein [Bemisia tabaci]	sp|Q9BLC5|HSP83_BOMMO/0.0/Heat shock protein 83 OS=Bombyx mori GN=Hsp83 PE=1 SV=1	aec:105149585/0.0/heat shock protein 83; K04079 molecular chaperone HtpG	SPAC926.04c/0.0/---	NA
CUFF110.236.1	483	3.96	8.91	0.74977	0.063901	0.282301	*	NA	NA	NA	NA	NA
CUFF25.217.1	483	3.96	8.91	0.74977	0.063901	0.282301	*	NA	NA	NA	NA	NA
Btabaci_GLEAN_10011510	7254	93.35	143.85	0.749357	0.00205309	0.0322642	*	gi|939254345|ref|XP_014246880.1|/1.21227e-158/PREDICTED: monocarboxylate transporter 9 isoform X3 [Cimex lectularius] &gt;gi|939254347|ref|XP_014246881.1| PREDICTED: monocarboxylate transporter 9 isoform X3 [Cimex lectularius] &gt;gi|939254349|ref|XP_014246882.1| PREDICTED: monocarboxylate transporter 9 isoform X3 [Cimex lectularius] &gt;gi|939254351|ref|XP_014246883.1| PREDICTED: monocarboxylate…	sp|Q5HY64|FA47C_HUMAN/3e-24/Putative protein FAM47C OS=Homo sapiens GN=FAM47C PE=2 SV=1	tsp:Tsp_11487/3e-29/fanconi anemia group J protein; K15362 fanconi anemia group J protein [EC:3.6.4.12]	YPO2725/3e-11/---	NA
Btabaci_GLEAN_10025413	1824	2.1	6.29	0.748996	0.0633119	0.280891	*	gi|193664529|ref|XP_001945226.1|/0/PREDICTED: glucose dehydrogenase [FAD, quinone] [Acyrthosiphon pisum]	sp|P18172|DHGL_DROPS/2e-137/Glucose dehydrogenase [FAD, quinone] OS=Drosophila pseudoobscura pseudoobscura GN=Gld PE=3 SV=4	api:100169582/0.0/glucose dehydrogenase [FAD, quinone]; K00108 choline dehydrogenase [EC:1.1.99.1]	CC0945/6e-110/---	NA
Btabaci_GLEAN_10020134	2162	30.57	50.86	0.748851	0.0269298	0.172074	*	gi|646699836|gb|KDR10273.1|/1.01589e-23/NudC domain-containing protein 3 [Zootermopsis nevadensis]	sp|Q5RB75|NUDC3_PONAB/8e-11/NudC domain-containing protein 3 OS=Pongo abelii GN=NUDCD3 PE=2 SV=1	NA	NA	NA
Btabaci_GLEAN_10027033	1095	56.21	85.31	0.748781	0.00369524	0.0482733	*	gi|646705128|gb|KDR13007.1|/1.33606e-54/Nucleolar protein 12 [Zootermopsis nevadensis]	sp|Q0IH29|NOL12_XENLA/7e-21/Nucleolar protein 12 OS=Xenopus laevis GN=nol12 PE=2 SV=1	api:100159214/3e-54/uncharacterized protein LOC100159214; K14851 ribosomal RNA-processing protein 17	NA	NA
Btabaci_GLEAN_10009812	1674	214.57	317.67	0.74844	0.000125346	0.00450477	*	gi|817201835|ref|XP_012276679.1|/1.64095e-174/PREDICTED: DDB1- and CUL4-associated factor 13 [Orussus abietinus]	sp|Q803X4|DCA13_DANRE/9e-148/DDB1- and CUL4-associated factor 13 OS=Danio rerio GN=dcaf13 PE=2 SV=1	tca:663659/1e-174/DDB1- and CUL4-associated factor 13; K11806 WD repeat and SOF domain-containing protein 1	ECU02g0240/5e-38/---	NA
Btabaci_GLEAN_10025286	778	947.76	1389.89	0.747256	0.000100331	0.00379807	*	gi|939653761|ref|XP_014275611.1|/0/PREDICTED: protein groucho-like isoform X3 [Halyomorpha halys]	sp|P16371|GROU_DROME/0.0/Protein groucho OS=Drosophila melanogaster GN=gro PE=1 SV=3	tca:656496/0.0/protein groucho; K04497 groucho	SPAC1071.07c/2e-37/---	NA
Btabaci_GLEAN_10026072	2343	21384.6	32146.2	0.746903	0.00208226	0.0326623	*	gi|70997669|gb|AAZ17403.1|/0/90 kDa heat shock protein [Bemisia tabaci]	sp|Q9BLC5|HSP83_BOMMO/0.0/Heat shock protein 83 OS=Bombyx mori GN=Hsp83 PE=1 SV=1	aec:105149585/0.0/heat shock protein 83; K04079 molecular chaperone HtpG	SPAC926.04c/0.0/---	NA
Btabaci_GLEAN_10002653	1322	5.53	19.38	0.746558	0.0600289	0.273472	*	gi|906458178|gb|KNC21457.1|/2.33828e-51/hypothetical protein FF38_12545 [Lucilia cuprina]	sp|P31729|OV16_ONCVO/3e-36/OV-16 antigen OS=Onchocerca volvulus GN=OV16 PE=2 SV=2	tsp:Tsp_02455/3e-27/putative dedicator of cytokinesis protein 5; K12367 dedicator of cytokinesis protein 2	YLR178c/7e-06/---	NA
Btabaci_GLEAN_10025492	1940	42.26	64.9	0.745406	0.00572417	0.0642366	*	gi|646721590|gb|KDR22868.1|/0/NEDD8-activating enzyme E1 regulatory subunit [Zootermopsis nevadensis]	sp|Q7SXP2|ULA1_DANRE/2e-134/NEDD8-activating enzyme E1 regulatory subunit OS=Danio rerio GN=nae1 PE=2 SV=2	hst:105189948/2e-174/NEDD8-activating enzyme E1 regulatory subunit; K04532 amyloid beta precursor protein binding protein 1	SPAC323.06c/6e-59/---	molecular_function:GO:0008641//small protein activating enzyme activity;
Btabaci_GLEAN_10024385	961	99.95	153.8	0.745183	0.00623319	0.067926	*	gi|383862613|ref|XP_003706778.1|/9.05781e-82/PREDICTED: malignant T-cell-amplified sequence 1 homolog [Megachile rotundata] &gt;gi|805816231|ref|XP_012148711.1| PREDICTED: malignant T-cell-amplified sequence 1 homolog [Megachile rotundata]	sp|Q9W445|MCTS1_DROME/6e-73/Malignant T-cell-amplified sequence 1 homolog OS=Drosophila melanogaster GN=MCTS1 PE=1 SV=1	ame:726009/2e-80/GB11758; malignant T cell-amplified sequence 1-like; K07575 PUA domain protein	YER007c-a/5e-38/---	NA
Btabaci_GLEAN_10008531	2908	1544.39	2385.45	0.745034	0.000655034	0.0146822	*	gi|998516775|ref|XP_015519188.1|/0/PREDICTED: long-chain-fatty-acid--CoA ligase 4 isoform X2 [Neodiprion lecontei] &gt;gi|998516777|ref|XP_015519190.1| PREDICTED: long-chain-fatty-acid--CoA ligase 4 isoform X2 [Neodiprion lecontei]	sp|O95573|ACSL3_HUMAN/0.0/Long-chain-fatty-acid--CoA ligase 3 OS=Homo sapiens GN=ACSL3 PE=1 SV=3	phu:Phum_PHUM509490/0.0/Long-chain-fatty-acid--CoA ligase, putative (EC:6.2.1.3); K01897 long-chain acyl-CoA synthetase [EC:6.2.1.3]	SPBC18H10.02/1e-99/---	NA
Btabaci_GLEAN_10025142	2751	26.75	52.47	0.744946	0.0549197	0.259197	*	NA	NA	NA	NA	NA
Btabaci_GLEAN_10008523	483	5.5	13.07	0.744662	0.0658317	0.286468	*	gi|242246997|ref|NP_001156315.1|/2.24343e-88/ryanodine receptor-like [Acyrthosiphon pisum] &gt;gi|239790070|dbj|BAH71620.1| ACYPI010034 [Acyrthosiphon pisum]	NA	NA	NA	cellular_component:GO:0016021//integral component of membrane;
Btabaci_GLEAN_10007481	1740	16.47	27.49	0.744159	0.042162	0.222845	*	gi|662205671|ref|XP_008476260.1|/1.02715e-86/PREDICTED: uncharacterized protein LOC103513223 [Diaphorina citri]	NA	NA	NA	NA
Btabaci_GLEAN_10006472	1380	1672.82	2417.95	0.743721	3.25e-08	5.44e-06	*	gi|817087542|ref|XP_012266552.1|/7.59775e-17/PREDICTED: icarapin-like [Athalia rosae]	sp|Q5BLY4|ICA_APIME/1e-09/Icarapin-like OS=Apis mellifera PE=2 SV=1	cel:CELE_K09A9.6/3e-08/K09A9.6; Uncharacterized protein; K00476 aspartate beta-hydroxylase [EC:1.14.11.16]	NA	NA
CUFF32.346.2	372	5.3	10.65	0.743696	0.0620927	0.278638	*	gi|648216212|ref|NP_001280279.1|/1.52386e-17/uncharacterized protein LOC100575004 precursor [Acyrthosiphon pisum] &gt;gi|239791004|dbj|BAH72024.1| ACYPI27259 [Acyrthosiphon pisum]	NA	NA	NA	NA
Btabaci_GLEAN_10009200	1032	36.43	56.75	0.743598	0.0106824	0.0974161	*	gi|156542285|ref|XP_001602440.1|/1.74109e-160/PREDICTED: alcohol dehydrogenase [NADP(+)] B-like [Nasonia vitripennis]	sp|Q568L5|A1A1B_DANRE/5e-73/Alcohol dehydrogenase [NADP(+)] B OS=Danio rerio GN=akr1a1b PE=2 SV=1	bmor:101746082/3e-90/aldose reductase-like; K00011 aldehyde reductase [EC:1.1.1.21]	slr0942/6e-59/---	NA
Btabaci_GLEAN_10013887	1140	35.78	58.31	0.742539	0.0222597	0.153396	*	gi|915669183|gb|KOC70738.1|/4.12081e-91/Glycerophosphodiester phosphodiesterase 1 [Habropoda laboriosa]	sp|Q9NZC3|GDE1_HUMAN/9e-61/Glycerophosphodiester phosphodiesterase 1 OS=Homo sapiens GN=GDE1 PE=1 SV=1	aec:105153356/9e-85/glycerophosphodiester phosphodiesterase 1; K19179 glycerophosphoinositol glycerophosphodiesterase [EC:3.1.4.44]	SA0036/2e-14/---	NA
Btabaci_GLEAN_10024553	1684	81.13	122.24	0.742375	0.000986786	0.0194334	*	gi|998515714|ref|XP_015518603.1|/4.75755e-131/PREDICTED: tetratricopeptide repeat protein 4, partial [Neodiprion lecontei]	sp|Q5EA11|TTC4_BOVIN/1e-87/Tetratricopeptide repeat protein 4 OS=Bos taurus GN=TTC4 PE=2 SV=2	aga:AgaP_AGAP008985/2e-15/AGAP008985-PA; K09527 DnaJ homolog subfamily C member 7	SPAC17A2.04c/9e-34/---	NA
Btabaci_GLEAN_10021189	2301	2.65	9.79	0.742372	0.0594023	0.272241	*	gi|939263230|ref|XP_014251569.1|/0/PREDICTED: hormone receptor 4-like isoform X3 [Cimex lectularius]	sp|Q9W539|HR4_DROME/1e-119/Hormone receptor 4 OS=Drosophila melanogaster GN=Hr4 PE=1 SV=4	hst:105190338/3e-161/hormone receptor 4; K09185 nuclear receptor subfamily 6 group A	YKL032c/7e-24/---	NA
Btabaci_GLEAN_10024626	2700	15.11	28.4	0.742216	0.0500242	0.245015	*	gi|646720115|gb|KDR21962.1|/0/putative RNA-binding protein 19 [Zootermopsis nevadensis]	sp|Q9Y4C8|RBM19_HUMAN/0.0/Probable RNA-binding protein 19 OS=Homo sapiens GN=RBM19 PE=1 SV=3	nvi:100121522/0.0/probable RNA-binding protein 19; K14787 multiple RNA-binding domain-containing protein 1	SPAC140.02/1e-13/---	NA
Btabaci_GLEAN_10001328	709	1142.01	1691.89	0.742068	0.000408386	0.0106586	*	gi|998507524|ref|XP_015514089.1|/1.75382e-177/PREDICTED: minor histocompatibility antigen H13 [Neodiprion lecontei]	sp|Q9D8V0|HM13_MOUSE/2e-139/Minor histocompatibility antigen H13 OS=Mus musculus GN=Hm13 PE=1 SV=1	nvi:100116382/8e-176/minor histocompatibility antigen H13; K09595 minor histocompatibility antigen H13 [EC:3.4.23.-]	YER117w/1e-66/---	NA
Btabaci_GLEAN_10008061	2772	15.15	81.45	0.741711	0.047	0.237017	*	gi|936598637|ref|XP_014212854.1|/4.40689e-08/PREDICTED: CLK4-associating serine/arginine rich protein isoform X4 [Copidosoma floridanum]	sp|Q8BTI8|SRRM2_MOUSE/3e-08/Serine/arginine repetitive matrix protein 2 OS=Mus musculus GN=Srrm2 PE=1 SV=3	cfo:105258268/3e-08/serine/arginine repetitive matrix protein 2; K13172 serine/arginine repetitive matrix protein 2	NA	NA
Btabaci_GLEAN_10006560	822	96.58	145.91	0.741567	0.00539094	0.0617583	*	gi|939278243|ref|XP_014259657.1|/4.37368e-95/PREDICTED: acetyl-CoA carboxylase isoform X1 [Cimex lectularius]	sp|P11497|ACACA_RAT/4e-77/Acetyl-CoA carboxylase 1 OS=Rattus norvegicus GN=Acaca PE=1 SV=1	tca:658362/8e-82/acetyl-CoA carboxylase; K11262 acetyl-CoA carboxylase / biotin carboxylase 1 [EC:6.4.1.2 6.3.4.14]	SPAC56E4.04c_3/4e-30/---	NA
Btabaci_GLEAN_10024704	4995	103.69	155.77	0.741556	0.00034673	0.00952669	*	gi|646713272|gb|KDR17691.1|/4.36291e-154/TBC1 domain family member 23 [Zootermopsis nevadensis]	sp|Q5F415|TBC23_CHICK/8e-113/TBC1 domain family member 23 OS=Gallus gallus GN=TBC1D23 PE=2 SV=1	myb:102251725/5e-06/TBC1D4; TBC1 domain family, member 4; K17902 TBC1 domain family member 4	NA	NA
CUFF87.824.1	369	1.08	4.94	0.740889	0.0525803	0.252454	*	gi|746847500|ref|XP_011054122.1|/1.14175e-08/PREDICTED: leucine-rich repeat extensin-like protein 3 [Acromyrmex echinatior]	sp|Q66HC8|GGN_RAT/9e-08/Gametogenetin OS=Rattus norvegicus GN=Ggn PE=1 SV=1	cmk:103185088/2e-07/DNA-directed RNA polymerase II subunit RPB1-like; K03006 DNA-directed RNA polymerase II subunit RPB1 [EC:2.7.7.6]	CC3494_1/7e-06/---	NA
Btabaci_GLEAN_10003409	1137	13.21	27.25	0.740849	0.0631905	0.280691	*	NA	sp|Q02817|MUC2_HUMAN/1e-06/Mucin-2 OS=Homo sapiens GN=MUC2 PE=1 SV=2	NA	NA	NA
Btabaci_GLEAN_10020145	2316	5.57	14.72	0.740304	0.0675255	0.290332	*	gi|157107454|ref|XP_001649786.1|/4.23799e-103/AAEL000647-PA [Aedes aegypti] &gt;gi|108884072|gb|EAT48297.1| AAEL000647-PA [Aedes aegypti]	sp|P07191|MAL2_DROME/5e-95/Maltase A2 OS=Drosophila melanogaster GN=Mal-A2 PE=2 SV=2	aag:AaeL_AAEL000647/2e-103/AAEL000647-PA; K01187 alpha-glucosidase [EC:3.2.1.20]	DR1375/1e-85/---	NA
Btabaci_GLEAN_10008326	754	17.42	28.39	0.740205	0.0279021	0.176172	*	gi|195112999|ref|XP_002001059.1|/1.74735e-29/uncharacterized protein Dmoj_GI22183 [Drosophila mojavensis] &gt;gi|193917653|gb|EDW16520.1| uncharacterized protein Dmoj_GI22183 [Drosophila mojavensis]	sp|Q1XHV8|RPA12_PANTR/1e-15/DNA-directed RNA polymerase I subunit RPA12 OS=Pan troglodytes GN=ZNRD1 PE=3 SV=1	dmo:Dmoj_GI22183/9e-30/GI22183 gene product from transcript GI22183-RA; K03000 DNA-directed RNA polymerase I subunit RPA12	YJR063w/1e-17/---	biological_process:GO:0006351//transcription, DNA-templated;cellular_component:GO:0005730//nucleolus;molecular_function:GO:0003899//DNA-directed RNA polymerase activity;GO:0008270//zinc ion binding;GO:0003676//nucleic acid binding;
Btabaci_GLEAN_10021157	2586	107.45	164.22	0.739279	0.00141036	0.0250005	*	gi|1004400518|gb|EFA02222.2|/9.59156e-160/Bifunctional trehalose-6-phosphate synthase/phosphatase-like Protein [Tribolium castaneum]	sp|Q54K57|TPSA_DICDI/1e-26/Alpha,alpha-trehalose-phosphate synthase [UDP-forming] A OS=Dictyostelium discoideum GN=tpsA PE=2 SV=1	tca:659356/8e-160/alpha,alpha-trehalose-phosphate synthase [UDP-forming]; K16055 trehalose 6-phosphate synthase/phosphatase [EC:2.4.1.15 3.1.3.12]	MTH1760/4e-22/---	molecular_function:GO:0016740//transferase activity;
Btabaci_GLEAN_10005708	1729	335.97	504.52	0.738691	6.48e-05	0.00269221	*	gi|985384917|ref|XP_015378790.1|/0/PREDICTED: adenylosuccinate synthetase-like [Diuraphis noxia]	sp|B0W9B4|PURA_CULQU/0.0/Adenylosuccinate synthetase OS=Culex quinquefasciatus GN=CPIJ003725 PE=3 SV=1	api:100165684/0.0/adenylosuccinate synthetase; K01939 adenylosuccinate synthase [EC:6.3.4.4]	YNL220w/2e-169/---	NA
Btabaci_GLEAN_10005968	363	15.05	24.91	0.73843	0.034862	0.200701	*	gi|1000732941|ref|XP_015588887.1|/7.66787e-19/PREDICTED: cytochrome c oxidase protein 20 homolog [Cephus cinctus]	sp|Q5RI15|COX20_HUMAN/6e-10/Cytochrome c oxidase protein 20 homolog OS=Homo sapiens GN=COX20 PE=1 SV=2	tca:656289/3e-17/cytochrome c oxidase protein 20 homolog; K18184 cytochrome c oxidase assembly protein subunit 20	NA	NA
Btabaci_GLEAN_10008901	1494	42.18	97.15	0.738325	0.0674493	0.290224	*	gi|817216825|ref|XP_012284416.1|/6.19024e-22/PREDICTED: uncharacterized protein LOC105701867 [Orussus abietinus]	sp|Q8BTI8|SRRM2_MOUSE/5e-11/Serine/arginine repetitive matrix protein 2 OS=Mus musculus GN=Srrm2 PE=1 SV=3	bta:539515/5e-12/SRRM2; serine/arginine repetitive matrix 2; K13172 serine/arginine repetitive matrix protein 2	NA	NA
Btabaci_GLEAN_10007003	1294	27.24	43.44	0.738316	0.0164001	0.127801	*	gi|939689614|ref|XP_014288752.1|/1.91741e-25/PREDICTED: sulfotransferase 1C4-like [Halyomorpha halys]	sp|O75897|ST1C4_HUMAN/2e-12/Sulfotransferase 1C4 OS=Homo sapiens GN=SULT1C4 PE=1 SV=2	nle:100581998/2e-11/sulfotransferase 1C4; K01025	NA	NA
Btabaci_GLEAN_10025094	2478	14.26	27.11	0.738316	0.053105	0.254163	*	gi|662199527|ref|XP_008472929.1|/1.33948e-66/PREDICTED: UDP-glucuronosyltransferase 2B7-like [Diaphorina citri]	sp|Q6UWM9|UD2A3_HUMAN/2e-33/UDP-glucuronosyltransferase 2A3 OS=Homo sapiens GN=UGT2A3 PE=2 SV=2	pxy:105397335/2e-54/UDP-glucuronosyltransferase 2B15-like; K00699 glucuronosyltransferase [EC:2.4.1.17]	mlr4194/4e-07/---	NA
Btabaci_GLEAN_10020271	1661	9.25	35.4	0.73802	0.0598545	0.273324	*	gi|1009381102|gb|KYN03978.1|/1.24246e-97/Putative serine protease K12H4.7 [Cyphomyrmex costatus]	sp|P34528|YM67_CAEEL/5e-60/Putative serine protease K12H4.7 OS=Caenorhabditis elegans GN=K12H4.7 PE=3 SV=2	nve:NEMVE_v1g175585/3e-55/hypothetical protein ; K09649 protease, serine, 16 (thymus) [EC:3.4.-.-]	NA	NA
Btabaci_GLEAN_10006305	750	38027.4	54837.1	0.737951	0.00300537	0.0418956	*	gi|969453330|ref|XP_015035609.1|/2.93478e-22/uncharacterized protein Dpse_GA30755 [Drosophila pseudoobscura pseudoobscura] &gt;gi|950770583|gb|KRT03683.1| uncharacterized protein Dpse_GA30755 [Drosophila pseudoobscura pseudoobscura]	sp|P98088|MUC5A_HUMAN/2e-21/Mucin-5AC OS=Homo sapiens GN=MUC5AC PE=1 SV=4	asn:102388355/4e-21/mucin-2-like; K10955 intestinal mucin-2	YGL028c/3e-06/---	NA
Btabaci_GLEAN_10007484	1011	3.7	13.23	0.73788	0.061379	0.276319	*	gi|939688449|ref|XP_014288125.1|/1.53001e-149/PREDICTED: histone deacetylase 11-like isoform X3 [Halyomorpha halys]	sp|Q96DB2|HDA11_HUMAN/5e-132/Histone deacetylase 11 OS=Homo sapiens GN=HDAC11 PE=1 SV=1	bfo:BRAFLDRAFT_203636/2e-138/hypothetical protein; K11418 histone deacetylase 11 [EC:3.5.1.98]	CC3648/1e-35/---	NA
Btabaci_GLEAN_10021806	3152	233.22	395.7	0.737688	0.0250243	0.164336	*	gi|291461567|dbj|BAI83418.1|/1.78449e-146/sugar transporter 4 [Nilaparvata lugens]	sp|A5LGM7|TRET1_POLVA/3e-103/Facilitated trehalose transporter Tret1 OS=Polypedilum vanderplanki GN=Tret1 PE=1 SV=1	aga:AgaP_AGAP005563/2e-102/TRET1_ANOGA; AGAP005563-PA; K14258 facilitated trehalose transporter	CAC1345/4e-50/---	NA
CUFF31.440.1	1614	13.13	25.84	0.737115	0.0596051	0.272656	*	gi|1000729852|ref|XP_015587345.1|/5.22628e-73/PREDICTED: uncharacterized protein LOC107264026 [Cephus cinctus]	NA	bfo:BRAFLDRAFT_121021/1e-20/hypothetical protein; K01007 pyruvate, water dikinase [EC:2.7.9.2]	NA	NA
Btabaci_GLEAN_10020686	1284	393.92	584.3	0.736758	0.000866885	0.018009	*	gi|91080113|ref|XP_967415.1|/1.36469e-155/PREDICTED: eukaryotic translation initiation factor 3 subunit I [Tribolium castaneum] &gt;gi|270003188|gb|EEZ99635.1| Eukaryotic translation initiation factor 3 subunit I-like Protein [Tribolium castaneum]	sp|Q1HPW4|EIF3I_BOMMO/2e-150/Eukaryotic translation initiation factor 3 subunit I OS=Bombyx mori PE=2 SV=1	tca:655760/7e-156/eukaryotic translation initiation factor 3 subunit I; K03246 translation initiation factor 3 subunit I	all0284_3/3e-21/---	biological_process:GO:0006446//regulation of translational initiation;GO:0001731//formation of translation preinitiation complex;cellular_component:GO:0016282//eukaryotic 43S preinitiation complex;GO:0005852//eukaryotic translation initiation factor 3 complex;GO:0033290//eukaryotic 48S preinitiation complex;molecular_function:GO:0003743//translation initiation factor activity;
Btabaci_GLEAN_10016010	546	14.47	26.63	0.735906	0.0433827	0.226625	*	NA	NA	NA	NA	NA
Btabaci_GLEAN_10025125	3534	9.27	19.56	0.735672	0.0644278	0.283373	*	gi|939236752|ref|XP_014257889.1|/0/PREDICTED: plasma membrane calcium-transporting ATPase 2 isoform X5 [Cimex lectularius]	sp|D3K0R6|AT2B4_BOVIN/0.0/Plasma membrane calcium-transporting ATPase 4 OS=Bos taurus GN=ATP2B4 PE=1 SV=2	ecb:100049920/0.0/ATP2B4; ATPase, Ca++ transporting, plasma membrane 4; K05850 Ca2+ transporting ATPase, plasma membrane [EC:3.6.3.8]	MTH1001/3e-84/---	NA
Btabaci_GLEAN_10002364	863	4.18	11.84	0.735662	0.0688757	0.293007	*	gi|906458178|gb|KNC21457.1|/6.90972e-71/hypothetical protein FF38_12545 [Lucilia cuprina]	sp|P31729|OV16_ONCVO/5e-26/OV-16 antigen OS=Onchocerca volvulus GN=OV16 PE=2 SV=2	der:Dere_GG24786/4e-23/GG24786 gene product from transcript GG24786-RA; K17439 large subunit ribosomal protein L35	NA	NA
Btabaci_GLEAN_10011813	981	0.25	4.27	0.735643	0.0346678	0.200056	*	NA	NA	NA	NA	NA
Btabaci_GLEAN_10026960	1266	61.61	91.76	0.73564	0.00117865	0.0220641	*	gi|1000750814|ref|XP_015598253.1|/0/PREDICTED: ribosome biogenesis protein WDR12 homolog [Cephus cinctus]	sp|Q17BB0|WDR12_AEDAE/0.0/Ribosome biogenesis protein WDR12 homolog OS=Aedes aegypti GN=AAEL005041 PE=3 SV=1	aag:AaeL_AAEL005041/0.0/WDR12_AEDAE; AAEL005041-PA; K14863 ribosome biogenesis protein YTM1	all0284_3/9e-27/---	NA
Btabaci_GLEAN_10018297	7773	1.32	9.22	0.735413	0.0456766	0.233006	*	gi|985418016|ref|XP_015374444.1|/2.70362e-40/PREDICTED: uncharacterized protein LOC107169268 [Diuraphis noxia]	sp|Q25460|FP1_MYTED/1e-16/Adhesive plaque matrix protein (Fragment) OS=Mytilus edulis GN=FP1 PE=1 SV=1	oaa:100075123/5e-11/SRRM2; serine/arginine repetitive matrix 2; K13172 serine/arginine repetitive matrix protein 2	NA	NA
Btabaci_GLEAN_10021584	2835	158.83	244.22	0.735366	0.00185803	0.0302584	*	gi|939688233|ref|XP_014288011.1|/0/PREDICTED: nidogen-2-like [Halyomorpha halys]	sp|P14543|NID1_HUMAN/1e-57/Nidogen-1 OS=Homo sapiens GN=NID1 PE=1 SV=3	api:103310328/0.0/nidogen-2; K05719 integrin beta 1; K06826 nidogen (entactin)	NA	NA
CUFF50.910.1	2296	747.48	1115.94	0.734378	0.0147394	0.119816	*	gi|755984075|ref|XP_011310428.1|/0/PREDICTED: carotenoid isomerooxygenase isoform X1 [Fopius arisanus]	sp|A8Y9I2|NINAB_GALME/0.0/Carotenoid isomerooxygenase OS=Galleria mellonella GN=ninaB PE=1 SV=1	cqu:CpipJ_CPIJ001081/0.0/beta,beta-carotene 15,15'-monooxygenase; K18048 carotenoid isomerooxygenase [EC:1.13.11.65]	sll1541/1e-21/---	NA
Btabaci_GLEAN_10001851	1308	236.79	355.77	0.734278	0.00124799	0.0229584	*	gi|925670226|gb|KOX68214.1|/1.51472e-158/Proliferation-associated protein 2G4 [Melipona quadrifasciata]	sp|Q6AYD3|PA2G4_RAT/7e-119/Proliferation-associated protein 2G4 OS=Rattus norvegicus GN=Pa2g4 PE=1 SV=1	mcc:711407/2e-101/ERBB3; v-erb-b2 erythroblastic leukemia viral oncogene homolog 3 (avian); K05084 receptor tyrosine-protein kinase erbB-3 [EC:2.7.10.1]	SPAC23H4.09/3e-78/---	NA
Btabaci_GLEAN_10006408	3269	117.39	181.37	0.734148	0.00666821	0.0714421	*	gi|826413718|ref|XP_012521507.1|/4.23941e-30/PREDICTED: uncharacterized protein LOC105827867 isoform X1 [Monomorium pharaonis] &gt;gi|826413720|ref|XP_012521508.1| PREDICTED: uncharacterized protein LOC105827867 isoform X2 [Monomorium pharaonis] &gt;gi|826413722|ref|XP_012521509.1| PREDICTED: uncharacterized protein LOC105827867 isoform X3 [Monomorium pharaonis]	NA	NA	NA	NA
Btabaci_GLEAN_10007548	1842	130.01	201.74	0.7335	0.00169515	0.0282448	*	gi|985392253|ref|XP_015363416.1|/1.18545e-20/PREDICTED: uncharacterized protein LOC107161499 [Diuraphis noxia]	NA	NA	NA	NA
Btabaci_GLEAN_10001591	1025	24.69	39.05	0.732878	0.0217984	0.151442	*	gi|646720385|gb|KDR22143.1|/5.11221e-85/HD domain-containing protein 3 [Zootermopsis nevadensis]	sp|Q28C98|MESH1_XENTR/4e-77/Guanosine-3',5'-bis(diphosphate) 3'-pyrophosphohydrolase MESH1 OS=Xenopus tropicalis GN=hddc3 PE=2 SV=1	nvi:100116026/2e-79/guanosine-3',5'-bis(diphosphate) 3'-pyrophosphohydrolase MESH1; K01139 guanosine-3',5'-bis(diphosphate) 3'-pyrophosphohydrolase [EC:3.1.7.2]	all4671/2e-17/---	NA
CUFF77.359.2	945	4.45	14.56	0.73275	0.0663287	0.287655	*	gi|242012924|ref|XP_002427175.1|/1.22169e-10/conserved hypothetical protein [Pediculus humanus corporis] &gt;gi|212511458|gb|EEB14437.1| conserved hypothetical protein [Pediculus humanus corporis]	sp|B4N072|IHOG_DROWI/2e-06/Interference hedgehog OS=Drosophila willistoni GN=iHog PE=3 SV=1	NA	NA	NA
Btabaci_GLEAN_10001724	1233	129.92	187.39	0.732603	2.29e-05	0.00121465	*	gi|345480778|ref|XP_001605490.2|/0/PREDICTED: protein tumorous imaginal discs, mitochondrial-like isoform X4 [Nasonia vitripennis]	sp|Q24331|TID_DROVI/9e-169/Protein tumorous imaginal discs, mitochondrial OS=Drosophila virilis GN=l(2)tid PE=2 SV=1	nvi:100121882/0.0/protein tumorous imaginal discs, mitochondrial-like; K09504 DnaJ homolog subfamily A member 3	SA1408/1e-78/---	NA
Btabaci_GLEAN_10022235	1350	15.42	39.27	0.732467	0.0705894	0.297499	*	NA	NA	NA	NA	NA
Btabaci_GLEAN_10010871	1232	11.92	37.53	0.73236	0.0666387	0.288119	*	gi|808141117|ref|XP_012172113.1|/1.2123e-31/PREDICTED: protein D2-like isoform X2 [Bombus terrestris]	sp|P31729|OV16_ONCVO/4e-23/OV-16 antigen OS=Onchocerca volvulus GN=OV16 PE=2 SV=2	dvi:Dvir_GJ17014/3e-22/GJ17014 gene product from transcript GJ17014-RA; K17439 large subunit ribosomal protein L35	YLR179c/8e-08/---	NA
Btabaci_GLEAN_10019527	1290	0.26	3.52	0.732243	0.0373131	0.208126	*	gi|805818585|ref|XP_012149450.1|/1.50104e-10/PREDICTED: uncharacterized serine-rich protein C215.13-like [Megachile rotundata]	sp|P98088|MUC5A_HUMAN/3e-09/Mucin-5AC OS=Homo sapiens GN=MUC5AC PE=1 SV=4	dre:100148804/5e-08/muc5.1, muc5ac; mucin 5.1, oligomeric mucus/gel-forming; K10955 intestinal mucin-2	NA	NA
Btabaci_GLEAN_10009177	1338	188.96	274.84	0.73158	1.23e-06	0.000117099	*	gi|929381294|ref|XP_014101080.1|/3.60346e-42/PREDICTED: putative serine protease F56F10.1, partial [Bactrocera oleae]	sp|P34528|YM67_CAEEL/6e-17/Putative serine protease K12H4.7 OS=Caenorhabditis elegans GN=K12H4.7 PE=3 SV=2	acs:100559475/2e-16/prss16; protease, serine, 16 (thymus); K09649 protease, serine, 16 (thymus) [EC:3.4.-.-]	NA	NA
CUFF54.875.1	663	1.06	6.54	0.731234	0.048774	0.240899	*	NA	NA	NA	NA	NA
Btabaci_GLEAN_10011195	1436	14.38	25.42	0.731178	0.0404096	0.217934	*	gi|240849523|ref|NP_001155734.1|/1.0798e-123/solute carrier family 25 member 35-like [Acyrthosiphon pisum] &gt;gi|239788828|dbj|BAH71075.1| ACYPI007990 [Acyrthosiphon pisum]	sp|A3KPP4|S2535_DANRE/3e-107/Solute carrier family 25 member 35 OS=Danio rerio GN=slc25a35 PE=2 SV=1	api:100167176/6e-124/solute carrier family 25 member 35-like; K15117 solute carrier family 25, member 34/35	NA	cellular_component:GO:0016020//membrane;
Btabaci_GLEAN_10025268	3615	70.49	124.27	0.730107	0.0354417	0.202058	*	gi|936583632|ref|XP_014205799.1|/0/PREDICTED: bipolar kinesin KRP-130 isoform X2 [Copidosoma floridanum]	sp|P28025|KI11B_XENLA/0.0/Kinesin-like protein KIF11-B OS=Xenopus laevis GN=kif11-b PE=1 SV=2	nvi:100116207/0.0/kinesin-5; kinesin 5; K10398 kinesin family member 11	SPAC25G10.07c/2e-128/---	NA
CUFF10.266.1	264	1.05	4.15	0.729966	0.060465	0.274453	*	gi|307171825|gb|EFN63484.1|/7.10883e-23/hypothetical protein EAG_01892, partial [Camponotus floridanus]	sp|P49756|RBM25_HUMAN/7e-16/RNA-binding protein 25 OS=Homo sapiens GN=RBM25 PE=1 SV=3	mze:105940421/3e-24/cyclic nucleotide-gated channel cone photoreceptor subunit alpha-like; K04950 cyclic nucleotide gated channel alpha 3	aq_2032/2e-10/---	NA
CUFF13.505.1	1596	41.94	81.94	0.729325	0.0605165	0.274614	*	gi|906472160|gb|KNC32342.1|/1.23924e-173/hypothetical protein FF38_12474 [Lucilia cuprina]	sp|Q9NRA2|S17A5_HUMAN/2e-84/Sialin OS=Homo sapiens GN=SLC17A5 PE=1 SV=2	cfo:105250056/8e-109/putative inorganic phosphate cotransporter; K08193 MFS transporter, ACS family, solute carrier family 17 (sodium-dependent inorganic phosphate cotransporter), other	dgoT/9e-30/---	NA
Btabaci_GLEAN_10017029	4320	113.07	171.14	0.729067	0.00211705	0.0329653	*	gi|970880851|ref|XP_015114118.1|/9.98399e-129/PREDICTED: cyclin-dependent kinase 2-like [Diachasma alloeum]	sp|Q00526|CDK3_HUMAN/7e-127/Cyclin-dependent kinase 3 OS=Homo sapiens GN=CDK3 PE=1 SV=1	pon:100457662/5e-127/CDK3; cyclin-dependent kinase 3; K02088 cyclin-dependent kinase 3 [EC:2.7.11.22]	ECU02g1450/3e-57/---	NA
Btabaci_GLEAN_10021836	1459	82.35	129.99	0.728467	0.0151573	0.121374	*	gi|768416555|ref|XP_011548873.1|/2.33378e-18/PREDICTED: protein DEK-like isoform X2 [Plutella xylostella]	sp|P13383|NUCL_RAT/2e-20/Nucleolin OS=Rattus norvegicus GN=Ncl PE=1 SV=3	lve:103081793/1e-19/NCL; nucleolin; K11294 nucleolin	XF1267/8e-10/---	NA
Btabaci_GLEAN_10019057	1518	315.44	460.56	0.728075	0.000798489	0.0168972	*	gi|121543721|gb|ABM55547.1|/0/putative eukaryotic translation initiation factor 3 subunit 6 [Maconellicoccus hirsutus]	sp|Q2F5R8|EIF3E_BOMMO/0.0/Eukaryotic translation initiation factor 3 subunit E OS=Bombyx mori GN=eIF3-S6 PE=2 SV=1	soc:105207985/0.0/eukaryotic translation initiation factor 3 subunit E; K03250 translation initiation factor 3 subunit E	NA	biological_process:GO:0006446//regulation of translational initiation;GO:0001731//formation of translation preinitiation complex;cellular_component:GO:0016282//eukaryotic 43S preinitiation complex;GO:0033290//eukaryotic 48S preinitiation complex;GO:0005852//eukaryotic translation initiation factor 3 complex;molecular_function:GO:0003743//translation initiation factor activity;
Btabaci_GLEAN_10016541	897	119.03	185.76	0.727965	0.0108307	0.0983477	*	NA	NA	NA	NA	NA
Btabaci_GLEAN_10012952	1798	49.47	82.12	0.727962	0.0284882	0.17809	*	gi|646716247|gb|KDR19576.1|/2.15278e-114/DNA-directed RNA polymerase III subunit RPC6 [Zootermopsis nevadensis]	sp|Q9VD25|RPC6_DROME/5e-101/Probable DNA-directed RNA polymerase III subunit RPC6 OS=Drosophila melanogaster GN=CG5380 PE=2 SV=1	phu:Phum_PHUM546030/4e-113/DNA-directed RNA polymerase III subunit F, putative; K03025 DNA-directed RNA polymerase III subunit RPC6	SPCC290.02/6e-42/---	biological_process:GO:0032774//RNA biosynthetic process;
CUFF113.641.1	2510	282.43	435.07	0.727827	0.00209666	0.0327176	*	gi|668463415|gb|KFB50827.1|/1.67913e-77/AGAP005185-PA-like protein [Anopheles sinensis]	sp|O46107|LIP1_DROME/6e-72/Lipase 1 OS=Drosophila melanogaster GN=Lip1 PE=2 SV=2	dwi:Dwil_GK14601/2e-73/GK14601 gene product from transcript GK14601-RA; K01052 lysosomal acid lipase/cholesteryl ester hydrolase [EC:3.1.1.13]	SPBC16A3.12c/7e-37/---	NA
Btabaci_GLEAN_10024264	1232	134.07	195.89	0.727608	0.000291222	0.00841787	*	gi|985390400|ref|XP_015379859.1|/1.31655e-109/PREDICTED: phosphatidylserine decarboxylase proenzyme isoform X3 [Diuraphis noxia]	sp|Q8BSF4|PISD_MOUSE/1e-77/Phosphatidylserine decarboxylase proenzyme, mitochondrial OS=Mus musculus GN=Pisd PE=2 SV=1	api:100167700/2e-108/phosphatidylserine decarboxylase proenzyme; K01613 phosphatidylserine decarboxylase [EC:4.1.1.65]	YNL169c/8e-65/---	NA
Btabaci_GLEAN_10025463	657	370.94	543.04	0.72744	0.000191575	0.00611385	*	gi|939278135|ref|XP_014259599.1|/1.85153e-100/PREDICTED: protein slowmo [Cimex lectularius]	sp|Q9V3U9|SLMO_DROME/3e-84/Protein slowmo OS=Drosophila melanogaster GN=slmo PE=2 SV=1	NA	NA	NA
Btabaci_GLEAN_10018199	2525	131.49	322.96	0.727392	0.0727639	0.302916	*	gi|985420469|ref|XP_015375687.1|/1.18274e-170/PREDICTED: maltase A1-like [Diuraphis noxia]	sp|P07192|MAL3_DROME/6e-155/Maltase A3 OS=Drosophila melanogaster GN=Mal-A3 PE=2 SV=2	nvi:100122011/1e-155/alpha-glucosidase-like; K01187 alpha-glucosidase [EC:3.2.1.20]	DR1375/1e-105/---	NA
Btabaci_GLEAN_10018642	828	6.13	14.78	0.727345	0.0727511	0.302916	*	gi|1000739160|ref|XP_015592141.1|/3.38616e-64/PREDICTED: cell division cycle-associated protein 7-like isoform X1 [Cephus cinctus]	sp|Q96GN5|CDA7L_HUMAN/4e-47/Cell division cycle-associated 7-like protein OS=Homo sapiens GN=CDCA7L PE=1 SV=2	NA	NA	NA
Btabaci_GLEAN_10027110	2697	1437.27	2231.31	0.727112	0.00325076	0.044336	*	gi|1004403975|gb|KYB29900.1|/4.27787e-158/Glycogenin-1-like Protein [Tribolium castaneum]	sp|Q9R062|GLYG_MOUSE/1e-101/Glycogenin-1 OS=Mus musculus GN=Gyg1 PE=1 SV=3	tca:656402/2e-159/glycogenin-2-like; K00750 glycogenin glucosyltransferase [EC:2.4.1.186]	SMc04081/6e-22/---	molecular_function:GO:0016757//transferase activity, transferring glycosyl groups;
Btabaci_GLEAN_10016417	632	230.24	336.52	0.726979	0.0138787	0.115104	*	NA	NA	NA	NA	NA
Btabaci_GLEAN_10019897	438	366.09	530.6	0.72606	0.00548108	0.0623716	*	gi|662187959|ref|XP_008487632.1|/1.2801e-12/PREDICTED: uncharacterized protein LOC103524398 [Diaphorina citri]	NA	NA	NA	NA
Btabaci_GLEAN_10024176	3001	12.12	25.56	0.724991	0.0701039	0.296228	*	gi|939266845|ref|XP_014253522.1|/6.36085e-96/PREDICTED: nose resistant to fluoxetine protein 6-like [Cimex lectularius]	sp|Q09225|NRF6_CAEEL/2e-38/Nose resistant to fluoxetine protein 6 OS=Caenorhabditis elegans GN=nrf-6 PE=1 SV=3	dme:Dmel_CG33337/8e-40/CG33337 gene product from transcript CG33337-RB (EC:2.3.-.- 2.3.1.-); K00680	mll5669/1e-08/---	NA
Btabaci_GLEAN_10018397	1644	114.77	170.8	0.724884	0.00215608	0.0333596	*	gi|209571446|ref|NP_001129356.1|/0/isovaleryl coenzyme A dehydrogenase [Bombyx mori] &gt;gi|208609173|dbj|BAG72196.1| isovaleryl coenzyme A dehydrogenase [Bombyx mori] &gt;gi|209172195|dbj|BAG74561.1| isovaleryl Coenzyme A dehydrogenase [Bombyx mori]	sp|Q9JHI5|IVD_MOUSE/0.0/Isovaleryl-CoA dehydrogenase, mitochondrial OS=Mus musculus GN=Ivd PE=1 SV=1	bmor:100190958/0.0/Ivd; isovaleryl coenzyme A dehydrogenase (EC:1.3.8.4); K00253 isovaleryl-CoA dehydrogenase [EC:1.3.8.4]	BMEI1923/8e-176/---	biological_process:GO:0055114//oxidation-reduction process;molecular_function:GO:0050660//flavin adenine dinucleotide binding;GO:0008470//isovaleryl-CoA dehydrogenase activity;
CUFF4.282.2	1467	33.18	53.35	0.724871	0.0183898	0.136798	*	gi|646699971|gb|KDR10337.1|/0/Retinal dehydrogenase 1 [Zootermopsis nevadensis]	sp|Q2XQV4|ALDH2_PIG/0.0/Aldehyde dehydrogenase, mitochondrial OS=Sus scrofa GN=ALDH2 PE=2 SV=1	aag:AaeL_AAEL014080/0.0/AAEL014080-PA; K00128 aldehyde dehydrogenase (NAD+) [EC:1.2.1.3]	SPAC9E9.09c/2e-174/---	biological_process:GO:0055114//oxidation-reduction process;molecular_function:GO:0016620//oxidoreductase activity, acting on the aldehyde or oxo group of donors, NAD or NADP as acceptor;
Btabaci_GLEAN_10010328	2862	78	113.3	0.724453	0.00236312	0.035582	*	NA	NA	NA	NA	NA
CUFF28.581.1	789	0.53	3.83	0.723862	0.0458775	0.233569	*	gi|861607530|gb|KMQ84670.1|/8.16158e-59/hypothetical protein RF55_17343 [Lasius niger]	sp|Q381V6|PIF4_TRYB2/1e-10/ATP-dependent DNA helicase PIF4 OS=Trypanosoma brucei brucei (strain 927/4 GUTat10.1) GN=PIF4 PE=3 SV=1	api:103309702/5e-36/ATP-dependent DNA helicase PIF2-like; K15255 ATP-dependent DNA helicase PIF1 [EC:3.6.4.12]	SPBC887.14c/2e-09/---	NA
Btabaci_GLEAN_10019874	1106	22.6	34.72	0.723568	0.0250794	0.164571	*	NA	NA	NA	NA	NA
Btabaci_GLEAN_10024210	3521	82.46	126.18	0.723544	0.00718237	0.0749704	*	gi|646701114|gb|KDR10998.1|/0/Nuclear pore complex protein Nup93 [Zootermopsis nevadensis]	sp|Q66HC5|NUP93_RAT/0.0/Nuclear pore complex protein Nup93 OS=Rattus norvegicus GN=Nup93 PE=1 SV=1	mde:101895022/0.0/nuclear pore complex protein Nup93; K14309 nuclear pore complex protein Nup93	NA	NA
Btabaci_GLEAN_10003297	2285	805.83	1157.12	0.723258	5.54e-07	6.08e-05	*	gi|646723534|gb|KDR24108.1|/7.79349e-179/Peroxidase [Zootermopsis nevadensis]	sp|Q01603|PERO_DROME/4e-78/Peroxidase OS=Drosophila melanogaster GN=Pxd PE=2 SV=2	api:100160088/5e-85/chorion peroxidase-like; K19511 peroxidase [EC:1.11.1.7]	NA	NA
Btabaci_GLEAN_10027121	1305	0.53	5.26	0.72234	0.0418919	0.222384	*	gi|939277280|ref|XP_014259149.1|/1.83717e-54/PREDICTED: uncharacterized protein LOC106672323 [Cimex lectularius]	NA	bfo:BRAFLDRAFT_87549/4e-09/hypothetical protein; K04507 calcyclin binding protein	NA	NA
Btabaci_GLEAN_10014719	1314	19.14	39.94	0.721468	0.0703194	0.296759	*	gi|926647402|ref|XP_013790078.1|/1.38184e-115/PREDICTED: diaminopimelate decarboxylase-like [Limulus polyphemus]	sp|P41931|DCOR_CAEEL/3e-27/Ornithine decarboxylase OS=Caenorhabditis elegans GN=odc-1 PE=3 SV=2	bfo:BRAFLDRAFT_118823/7e-79/hypothetical protein; K01586 diaminopimelate decarboxylase [EC:4.1.1.20]	mlr3508/2e-123/---	NA
Btabaci_GLEAN_10017382	1566	0.79	5.31	0.721315	0.0497185	0.24422	*	gi|339896235|gb|AEK21803.1|/2.87706e-114/cytochrome P450 [Bemisia tabaci]	sp|O61387|CP6B7_HELAM/1e-50/Cytochrome P450 6B7 OS=Helicoverpa armigera GN=CYP6B7 PE=2 SV=1	cfo:105248829/2e-56/cytochrome P450 6k1-like; K14999 cytochrome P450, family 6 [EC:1.14.-.-]	VNG0422G/7e-27/---	NA
CUFF103.98.1	1508	171.41	309.58	0.721264	0.0518779	0.25028	*	gi|815802494|ref|XP_012221926.1|/9.28123e-68/PREDICTED: pancreatic lipase-related protein 2-like [Linepithema humile]	sp|Q6PA23|LIPHA_XENLA/3e-45/Lipase member H-A OS=Xenopus laevis GN=liph-a PE=2 SV=1	tca:100142366/4e-54/pancreatic lipase-related protein 2-like; K19404 phosphatidic acid-selective&#160;phospholipase A1 [EC:3.1.1.-]	NA	NA
Btabaci_GLEAN_10026538	4983	37.25	60.09	0.721048	0.0168362	0.129776	*	gi|985407602|ref|XP_015369717.1|/1.05033e-37/PREDICTED: polycomb group protein Psc-like [Diuraphis noxia]	sp|Q7T3E6|BMI1B_DANRE/1e-22/Polycomb complex protein BMI-1-B OS=Danio rerio GN=bmi1b PE=2 SV=1	api:100162794/7e-36/polycomb group protein Psc-like; K11459 polycomb group RING finger protein 4	YER040w/5e-06/---	NA
Btabaci_GLEAN_10018226	1482	33.28	50.86	0.721028	0.00780706	0.0795414	*	gi|646715442|gb|KDR19054.1|/2.47874e-124/hypothetical protein L798_06410 [Zootermopsis nevadensis]	sp|Q9CPY6|GID4_MOUSE/7e-111/Glucose-induced degradation protein 4 homolog OS=Mus musculus GN=Gid4 PE=1 SV=1	soc:105195023/2e-65/tRNA (cytosine(38)-C(5))-methyltransferase; K15336 tRNA (cytosine38-C5)-methyltransferase [EC:2.1.1.204]	SPBC19C2.02/6e-29/---	NA
CUFF1.92.1	852	39.14	59.13	0.720852	0.00398435	0.0506141	*	gi|985425018|ref|XP_015377986.1|/4.98702e-21/PREDICTED: uncharacterized protein LOC107172214 isoform X2 [Diuraphis noxia]	NA	api:100571834/6e-20/uncharacterized LOC100571834; K17658 transcription elongation factor, mitochondrial	NA	NA
Btabaci_GLEAN_10026468	2606	836.25	1183.48	0.720234	0.000874237	0.0181128	*	gi|339896229|gb|AEK21800.1|/1.80348e-134/cytochrome P450 [Bemisia tabaci]	sp|P29981|CP4C1_BLADI/3e-82/Cytochrome P450 4C1 OS=Blaberus discoidalis GN=CYP4C1 PE=2 SV=1	pxy:105389304/2e-116/uncharacterized LOC105389304; K15001 cytochrome P450, family 4 [EC:1.14.-.-]	BH0579/1e-28/---	NA
Btabaci_GLEAN_10003400	909	365.35	518.79	0.720231	1.57e-05	0.000902073	*	gi|939264477|ref|XP_014252241.1|/2.72369e-71/PREDICTED: LIM homeobox transcription factor 1-beta [Cimex lectularius]	sp|Q9JKU8|LMX1A_MOUSE/5e-29/LIM homeobox transcription factor 1-alpha OS=Mus musculus GN=Lmx1a PE=2 SV=1	bmor:101745307/3e-59/LIM homeobox transcription factor 1-beta; K09371 LIM homeobox transcription factor 1	MJ0692/8e-11/---	NA
Btabaci_GLEAN_10007403	693	11.37	19.17	0.720181	0.0481441	0.239569	*	gi|939689303|ref|XP_014288585.1|/7.28604e-80/PREDICTED: 26S proteasome non-ATPase regulatory subunit 10-like [Halyomorpha halys]	sp|Q9Z2X3|PSD10_RAT/2e-49/26S proteasome non-ATPase regulatory subunit 10 OS=Rattus norvegicus GN=Psmd10 PE=2 SV=1	api:100162081/8e-77/26S proteasome non-ATPase regulatory subunit 10-like; K06694 26S proteasome non-ATPase regulatory subunit 10	all2748/5e-27/---	NA
Btabaci_GLEAN_10023498	693	11.37	19.17	0.720181	0.0481441	0.239569	*	gi|939689303|ref|XP_014288585.1|/7.28604e-80/PREDICTED: 26S proteasome non-ATPase regulatory subunit 10-like [Halyomorpha halys]	sp|Q9Z2X3|PSD10_RAT/2e-49/26S proteasome non-ATPase regulatory subunit 10 OS=Rattus norvegicus GN=Psmd10 PE=2 SV=1	api:100162081/8e-77/26S proteasome non-ATPase regulatory subunit 10-like; K06694 26S proteasome non-ATPase regulatory subunit 10	all2748/5e-27/---	NA
Btabaci_GLEAN_10025194	4157	197.37	282.06	0.719878	6.31e-07	6.76e-05	*	gi|662187160|ref|XP_008485732.1|/3.23763e-34/PREDICTED: nose resistant to fluoxetine protein 6-like [Diaphorina citri]	sp|Q09225|NRF6_CAEEL/2e-14/Nose resistant to fluoxetine protein 6 OS=Caenorhabditis elegans GN=nrf-6 PE=1 SV=3	dme:Dmel_CG33337/2e-10/CG33337 gene product from transcript CG33337-RB (EC:2.3.-.- 2.3.1.-); K00680	NA	NA
Btabaci_GLEAN_10015098	264	11.55	27.21	0.718827	0.076095	0.311523	*	NA	NA	NA	NA	NA
Btabaci_GLEAN_10014334	741	0	2.95	0.718662	0.0295873	0.18176	*	gi|239938955|gb|ACS36120.1|/8.55702e-46/orthodenticle protein [Acyrthosiphon pisum]	sp|Q8IYB3|SRRM1_HUMAN/9e-12/Serine/arginine repetitive matrix protein 1 OS=Homo sapiens GN=SRRM1 PE=1 SV=2	tca:641604/3e-35/Otd-2; orthodenticle-2; K18490 homeobox protein OTX2	L159324_1/5e-09/---	NA
Btabaci_GLEAN_10017608	4160	153.78	228.13	0.718591	0.00027923	0.00815899	*	gi|321469524|gb|EFX80504.1|/1.3084e-97/hypothetical protein DAPPUDRAFT_318645 [Daphnia pulex]	sp|Q1HCL7|NAKD2_RAT/2e-76/NAD kinase 2, mitochondrial OS=Rattus norvegicus GN=Nadk2 PE=1 SV=1	tca:663156/1e-95/NAD kinase 2, mitochondrial; K00858 NAD+ kinase [EC:2.7.1.23]	NA	biological_process:GO:0008152//metabolic process;
Btabaci_GLEAN_10020898	2043	2.67	8.11	0.718382	0.0728366	0.302997	*	gi|642931985|ref|XP_008196807.1|/1.40207e-17/PREDICTED: uncharacterized protein LOC103313954 [Tribolium castaneum] &gt;gi|642931987|ref|XP_008196808.1| PREDICTED: uncharacterized protein LOC103313954 [Tribolium castaneum] &gt;gi|270011687|gb|EFA08135.1| hypothetical protein TcasGA2_TC005739 [Tribolium castaneum]	NA	NA	NA	NA
Btabaci_GLEAN_10023543	947	53.75	81.98	0.718232	0.00750526	0.0772054	*	gi|970884527|ref|XP_015126904.1|/1.9365e-124/PREDICTED: probable 18S rRNA (guanine-N(7))-methyltransferase [Diachasma alloeum]	sp|Q9CY21|WBS22_MOUSE/3e-99/Probable 18S rRNA (guanine-N(7))-methyltransferase OS=Mus musculus GN=Wbscr22 PE=1 SV=1	tca:661160/4e-121/ribosome biogenesis methyltransferase WBSCR22; K19306 18S rRNA (guanine1575-N7)-methyltransferase [EC:2.1.1.309]	SPAC26A3.06/3e-64/---	NA
Btabaci_GLEAN_10025292	6350	179.28	263.41	0.718047	6.57e-05	0.00272432	*	gi|939247449|ref|XP_014243178.1|/3.36951e-28/PREDICTED: UBA-like domain-containing protein 2-A [Cimex lectularius]	sp|Q6DGM1|UBAD1_DANRE/2e-13/UBA-like domain-containing protein 1 OS=Danio rerio GN=ubald1 PE=2 SV=1	NA	NA	NA
Btabaci_GLEAN_10019977	1809	335.78	522.67	0.717791	0.00349632	0.046314	*	gi|328702369|ref|XP_001952163.2|/0/PREDICTED: maltase 2-like [Acyrthosiphon pisum]	sp|P07190|MAL1_DROME/0.0/Maltase A1 OS=Drosophila melanogaster GN=Mal-A1 PE=2 SV=2	dwi:Dwil_GK15164/0.0/GK15164 gene product from transcript GK15164-RA; K01187 alpha-glucosidase [EC:3.2.1.20]	DR1375/5e-120/---	NA
Btabaci_GLEAN_10009585	1959	5004.9	8838.63	0.717723	0.0599636	0.273415	*	gi|269859258|gb|ACZ52196.1|/0/heat shock protein 70 [Bemisia tabaci]	sp|P41827|HSP74_ANOAL/0.0/Heat shock protein 70 B2 OS=Anopheles albimanus GN=HSP70B2 PE=3 SV=1	bmor:692822/0.0/Hsp70; heat shock protein 70; K03283 heat shock 70kDa protein 1/8; K06758 L1 cell adhesion molecule like protein	SPAC13G7.02c/0.0/---	NA
Btabaci_GLEAN_10012279	1732	147.03	211.62	0.717627	0.00230929	0.0350925	*	gi|934155610|gb|KPM05832.1|/3.96272e-40/phosphatidylcholine-sterol acyltransferase-like protein [Sarcoptes scabiei]	sp|Q8VEB4|PAG15_MOUSE/5e-44/Group XV phospholipase A2 OS=Mus musculus GN=Pla2g15 PE=1 SV=1	xma:102219714/4e-47/group XV phospholipase A2-like; K06129 lysophospholipase III [EC:3.1.1.5]	NA	NA
Btabaci_GLEAN_10024159	2974	86.32	130.08	0.717332	0.00411884	0.0518585	*	gi|909821384|gb|AKU04654.1|/2.32876e-18/juvenile hormone acid methyltransferase [Nilaparvata lugens]	sp|Q767F1|JHAMT_BOMMO/7e-10/Juvenile hormone acid O-methyltransferase OS=Bombyx mori GN=JHAMT PE=1 SV=1	api:100572117/2e-18/uncharacterized LOC100572117; K10718 juvenile hormone acid methyltransferase [EC:2.1.1.-]	NA	NA
CUFF10.242.1	819	52.88	83.32	0.71722	0.0186311	0.138158	*	gi|768411199|ref|XP_011562399.1|/4.05525e-67/PREDICTED: probable rRNA-processing protein EBP2 homolog [Plutella xylostella]	sp|Q9V9Z9|EBP2_DROME/2e-55/Probable rRNA-processing protein EBP2 homolog OS=Drosophila melanogaster GN=CG1542 PE=2 SV=1	pxy:105392466/2e-67/probable rRNA-processing protein EBP2 homolog; K14823 rRNA-processing protein EBP2	NA	NA
Btabaci_GLEAN_10026656	1017	19.78	32.25	0.717137	0.0255072	0.166493	*	gi|662186648|ref|XP_008483197.1|/2.69497e-98/PREDICTED: WD repeat-containing protein 74 [Diaphorina citri]	sp|Q58D06|WDR74_BOVIN/1e-48/WD repeat-containing protein 74 OS=Bos taurus GN=WDR74 PE=2 SV=1	ame:724658/5e-76/SPH52, GB19292; serine protease homolog 52; K14841 ribosome biogenesis protein NSA1	NA	NA
CUFF38.197.1	387	57.61	85.56	0.717067	0.0070318	0.0739881	*	gi|665805257|ref|XP_008550814.1|/2.62514e-63/PREDICTED: DNA-directed RNA polymerases I, II, and III subunit RPABC2 [Microplitis demolitor]	sp|Q24320|RPAB2_DROME/3e-61/DNA-directed RNA polymerases I, II, and III subunit RPABC2 OS=Drosophila melanogaster GN=RpII18 PE=2 SV=1	ame:410494/8e-63/GB18934; DNA-directed RNA polymerases I, II, and III subunit RPABC2-like; K03014 DNA-directed RNA polymerases I, II, and III subunit RPABC2	SPCC1020.04c/3e-40/---	biological_process:GO:0006351//transcription, DNA-templated;cellular_component:GO:0005665//DNA-directed RNA polymerase II, core complex;molecular_function:GO:0003677//DNA binding;GO:0003899//DNA-directed RNA polymerase activity;
Btabaci_GLEAN_10019385	1548	2.66	7.37	0.716862	0.0745106	0.307483	*	gi|662198324|ref|XP_008472280.1|/0/PREDICTED: katanin p60 ATPase-containing subunit A-like 1 [Diaphorina citri]	sp|O61577|KTNA1_STRPU/4e-146/Katanin p60 ATPase-containing subunit A1 OS=Strongylocentrotus purpuratus GN=KATNA1 PE=1 SV=1	phu:Phum_PHUM599850/0.0/hypothetical protein; K07767 katanin p60 ATPase-containing subunit A1 [EC:3.6.4.3]	ECU11g1030/3e-79/---	biological_process:GO:0007049//cell cycle;cellular_component:GO:0005815//microtubule organizing center;GO:0005819//spindle;molecular_function:GO:0000166//nucleotide binding;GO:0016787//hydrolase activity;
CUFF109.150.2	1554	40	68	0.716554	0.0499785	0.244934	*	gi|1000759092|ref|XP_015602527.1|/3.93424e-17/PREDICTED: uncharacterized protein LOC107271265 isoform X1 [Cephus cinctus]	NA	NA	NA	NA
Btabaci_GLEAN_10020779	744	10.49	18.66	0.716383	0.0633458	0.280891	*	gi|675390025|gb|KFM82922.1|/2.63686e-96/putative ribosomal RNA methyltransferase 1, partial [Stegodyphus mimosarum]	sp|Q54VA8|TRM7_DICDI/7e-86/Putative tRNA (cytidine(32)/guanosine(34)-2'-O)-methyltransferase OS=Dictyostelium discoideum GN=fsjA PE=3 SV=1	crg:105324799/6e-97/putative tRNA (cytidine(32)/guanosine(34)-2'-O)-methyltransferase; K14864 tRNA (cytidine32/guanosine34-2'-O)-methyltransferase [EC:2.1.1.205]	SPAC4F10.03c/6e-84/---	biological_process:GO:0008033//tRNA processing;GO:0001510//RNA methylation;molecular_function:GO:0008168//methyltransferase activity;
Btabaci_GLEAN_10020997	632	109.93	162.61	0.715899	0.00361044	0.0474201	*	gi|817197230|ref|XP_012274227.1|/4.34713e-48/PREDICTED: small nuclear ribonucleoprotein F [Orussus abietinus]	sp|Q24297|RUXF_DROME/6e-46/Small nuclear ribonucleoprotein F OS=Drosophila melanogaster GN=SmF PE=1 SV=2	nvi:100117043/3e-47/Snrpf; small nuclear ribonucleoprotein polypeptide F; K11098 small nuclear ribonucleoprotein F	SPAC2F3.17c/4e-14/---	NA
Btabaci_GLEAN_10001649	2077	172.59	254.49	0.715507	0.00209344	0.0327176	*	gi|1000204127|gb|KXJ75720.1|/3.15992e-145/hypothetical protein RP20_CCG011175 [Aedes albopictus]	sp|O45924|ODBA_CAEEL/2e-136/2-oxoisovalerate dehydrogenase subunit alpha, mitochondrial OS=Caenorhabditis elegans GN=Y39E4A.3 PE=1 SV=2	lgi:LOTGIDRAFT_202459/1e-145/hypothetical protein; K00166 2-oxoisovalerate dehydrogenase E1 component alpha subunit [EC:1.2.4.4]	TVN0102/2e-64/---	biological_process:GO:0055114//oxidation-reduction process;molecular_function:GO:0016624//oxidoreductase activity, acting on the aldehyde or oxo group of donors, disulfide as acceptor;
Btabaci_GLEAN_10022606	2508	81.23	119.3	0.715503	0.00233811	0.0354033	*	gi|91079290|ref|XP_972870.1|/1.88999e-89/PREDICTED: 28S ribosomal protein S2, mitochondrial [Tribolium castaneum] &gt;gi|1004402081|gb|KYB28774.1| 28S ribosomal protein S2, mitochondrial -like protein [Tribolium castaneum]	sp|Q9Y399|RT02_HUMAN/5e-71/28S ribosomal protein S2, mitochondrial OS=Homo sapiens GN=MRPS2 PE=1 SV=1	tca:661627/1e-89/28S ribosomal protein S2, mitochondrial; K02967 small subunit ribosomal protein S2	aq_2007/6e-26/---	cellular_component:GO:0005840//ribosome;
Btabaci_GLEAN_10017761	840	26.25	48.57	0.715069	0.061422	0.276389	*	gi|646720602|gb|KDR22263.1|/5.87597e-98/Exosome complex exonuclease MTR3 [Zootermopsis nevadensis]	sp|Q6P0I8|EXOS6_DANRE/2e-60/Exosome complex component MTR3 OS=Danio rerio GN=exosc6 PE=2 SV=2	nvi:100122464/1e-88/exosome complex component MTR3-like; K12587 exosome complex component MTR3	SPBC211.08c/3e-36/---	NA
Btabaci_GLEAN_10017487	2021	22.03	34.02	0.714852	0.014649	0.11953	*	gi|193666867|ref|XP_001946781.1|/5.12114e-145/PREDICTED: tRNA pseudouridine(38/39) synthase [Acyrthosiphon pisum]	sp|Q3SX07|PUS3_BOVIN/8e-108/tRNA pseudouridine(38/39) synthase OS=Bos taurus GN=PUS3 PE=2 SV=1	api:100166073/3e-145/tRNA pseudouridine(38/39) synthase; K01855 tRNA pseudouridine38/39 synthase [EC:5.4.99.45]	SPAC25B8.05/5e-65/---	NA
Btabaci_GLEAN_10009644	797	1189.81	1686.26	0.71466	6.18e-05	0.0026302	*	gi|646706657|gb|KDR13764.1|/5.68518e-66/Protein lethal(2)essential for life [Zootermopsis nevadensis]	sp|P82147|L2EFL_DROME/5e-56/Protein lethal(2)essential for life OS=Drosophila melanogaster GN=l(2)efl PE=1 SV=1	api:100169331/6e-66/protein lethal(2)essential for life-like; K09542 crystallin, alpha B	NA	cellular_component:GO:0016020//membrane;
Btabaci_GLEAN_10020411	1842	46.53	71.59	0.714496	0.0113799	0.101932	*	gi|820837502|ref|XP_012349886.1|/6.18428e-169/PREDICTED: glucose dehydrogenase [FAD, quinone] [Apis florea]	sp|P18172|DHGL_DROPS/4e-131/Glucose dehydrogenase [FAD, quinone] OS=Drosophila pseudoobscura pseudoobscura GN=Gld PE=3 SV=4	aec:105148269/1e-157/uncharacterized LOC105148269; K00115 glucose dehydrogenase (acceptor) [EC:1.1.5.9]	PA4100/2e-99/---	NA
Btabaci_GLEAN_10012786	2630	815.92	1178.91	0.714466	3.74e-06	0.000285294	*	gi|91079744|ref|XP_970506.1|/0/PREDICTED: probable medium-chain specific acyl-CoA dehydrogenase, mitochondrial [Tribolium castaneum] &gt;gi|270003324|gb|EEZ99771.1| putative medium-chain specific acyl-CoA dehydrogenase, mitochondrial-like Protein [Tribolium castaneum]	sp|Q9VSA3|ACADM_DROME/0.0/Probable medium-chain specific acyl-CoA dehydrogenase, mitochondrial OS=Drosophila melanogaster GN=CG12262 PE=1 SV=1	tca:659081/0.0/probable medium-chain specific acyl-CoA dehydrogenase, mitochondrial; K00249 acyl-CoA dehydrogenase [EC:1.3.8.7]	DR1318/3e-124/---	biological_process:GO:0055114//oxidation-reduction process;molecular_function:GO:0050660//flavin adenine dinucleotide binding;GO:0003995//acyl-CoA dehydrogenase activity;
Btabaci_GLEAN_10011946	540	12.55	20.44	0.714106	0.0514352	0.249203	*	gi|646719436|gb|KDR21548.1|/3.92605e-33/Putative proteasome inhibitor [Zootermopsis nevadensis]	sp|Q3SX30|PSMF1_BOVIN/3e-19/Proteasome inhibitor PI31 subunit OS=Bos taurus GN=PSMF1 PE=2 SV=2	crg:105333633/2e-23/proteasome inhibitor PI31 subunit-like; K06700 proteasome inhibitor subunit 1 (PI31)	NA	NA
Btabaci_GLEAN_10019578	3521	15.31	25.61	0.714032	0.0465335	0.235642	*	gi|939238964|ref|XP_014262185.1|/0/PREDICTED: ras association domain-containing protein 4 [Cimex lectularius]	sp|Q566C5|RASF4_RAT/8e-36/Ras association domain-containing protein 4 OS=Rattus norvegicus GN=Rassf4 PE=2 SV=1	aec:105149821/0.0/ras association domain-containing protein 4; K09851 Ras association domain-containing protein 2/4	NA	NA
CUFF82.32.1	1035	10.37	18.08	0.713732	0.0532604	0.254454	*	gi|925682057|gb|KOX78747.1|/2.08562e-172/Digestive organ expansion factor like protein [Melipona quadrifasciata]	sp|Q642T7|DIEXF_XENTR/2e-142/Digestive organ expansion factor homolog OS=Xenopus tropicalis GN=diexf PE=2 SV=1	ame:411603/7e-169/GB17571; digestive organ expansion factor homolog; K14774 U3 small nucleolar RNA-associated protein 25	NA	NA
Btabaci_GLEAN_10016007	1997	23.3	40.59	0.71352	0.0485831	0.240532	*	gi|239789007|dbj|BAH71153.1|/7.86079e-51/ACYPI006573 [Acyrthosiphon pisum]	sp|Q9R088|KITM_MOUSE/3e-34/Thymidine kinase 2, mitochondrial OS=Mus musculus GN=Tk2 PE=1 SV=2	api:100165639/3e-50/thymidine kinase 2, mitochondrial-like; K05961 deoxynucleoside kinase [EC:2.7.1.145]	NA	NA
CUFF21.814.1	930	46.32	68.07	0.712976	0.0038489	0.0494396	*	gi|646718899|gb|KDR21202.1|/2.04361e-126/Palmitoyl-protein thioesterase 1 [Zootermopsis nevadensis]	sp|Q8HXW6|PPT1_MACFA/2e-102/Palmitoyl-protein thioesterase 1 OS=Macaca fascicularis GN=PPT1 PE=2 SV=1	soc:105201334/2e-109/palmitoyl-protein thioesterase 1; K01074 palmitoyl-protein thioesterase [EC:3.1.2.22]	SPBC530.12c_1/2e-40/---	NA
Btabaci_GLEAN_10006881	665	1117.17	1586.13	0.712218	0.00675344	0.0719931	*	NA	NA	NA	NA	NA
Btabaci_GLEAN_10024733	2160	1493.64	2128.16	0.710863	3.08e-07	3.69e-05	*	gi|345497627|ref|XP_001602045.2|/0/PREDICTED: ATP-dependent RNA helicase dbp2-like isoform X1 [Nasonia vitripennis] &gt;gi|645011625|ref|XP_008214328.1| PREDICTED: ATP-dependent RNA helicase dbp2-like isoform X2 [Nasonia vitripennis]	sp|P19109|DDX17_DROME/0.0/ATP-dependent RNA helicase p62 OS=Drosophila melanogaster GN=Rm62 PE=1 SV=3	nvi:100117934/0.0/ATP-dependent RNA helicase dbp2-like; K12823 ATP-dependent RNA helicase DDX5/DBP2 [EC:3.6.4.13]	ECU08g1080/4e-150/---	NA
Btabaci_GLEAN_10020522	959	383.31	557.36	0.71039	0.000152656	0.00519781	*	gi|985413717|ref|XP_015372345.1|/6.34845e-80/PREDICTED: folate transporter 1-like [Diuraphis noxia]	sp|Q9BZV2|S19A3_HUMAN/2e-52/Thiamine transporter 2 OS=Homo sapiens GN=SLC19A3 PE=1 SV=1	api:100160108/2e-74/thiamine transporter 2-like; K14610 solute carrier family 19 (thiamine transporter), member 2/3	NA	NA
Btabaci_GLEAN_10017421	1317	54.28	79.68	0.709693	0.011381	0.101932	*	NA	NA	NA	NA	NA
Btabaci_GLEAN_10008946	4052	531.68	746.77	0.709189	1.73e-08	3.35e-06	*	gi|646723479|gb|KDR24076.1|/1.12105e-87/Solute carrier family 25 member 36, partial [Zootermopsis nevadensis]	sp|Q6DG32|S2536_DANRE/3e-65/Solute carrier family 25 member 36-A OS=Danio rerio GN=slc25a36a PE=2 SV=1	nvi:100118918/5e-85/solute carrier family 25 member 36-A; K15116 solute carrier family 25, member 33/36	NA	NA
Btabaci_GLEAN_10025357	3957	49.2	94.93	0.709021	0.0712405	0.298838	*	gi|939688754|ref|XP_014288287.1|/3.66913e-123/PREDICTED: protein ovarian tumor locus isoform X2 [Halyomorpha halys]	sp|Q9NP73|ALG13_HUMAN/1e-52/Putative bifunctional UDP-N-acetylglucosamine transferase and deubiquitinase ALG13 OS=Homo sapiens GN=ALG13 PE=1 SV=2	phu:Phum_PHUM492030/3e-82/hypothetical protein; K13718 OTU domain-containing protein 4 [EC:3.4.19.12]	NA	NA
CUFF62.535.1	384	7.17	13.17	0.708616	0.0698448	0.295552	*	gi|934151627|gb|KPM02444.1|/2.52631e-30/hypothetical protein QR98_0008580 [Sarcoptes scabiei]	sp|Q925I0|KR192_MOUSE/8e-21/Keratin-associated protein 19-2 OS=Mus musculus GN=Krtap19-2 PE=2 SV=1	cfr:102511432/2e-27/FAM98B; family with sequence similarity 98, member B; K15434 protein FAM98B	XF0818/1e-12/---	NA
Btabaci_GLEAN_10017246	609	20.98	34.3	0.708497	0.02925	0.180357	*	gi|478250052|gb|ENN70558.1|/1.03268e-87/hypothetical protein YQE_12733, partial [Dendroctonus ponderosae] &gt;gi|546672634|gb|ERL84430.1| hypothetical protein D910_01862 [Dendroctonus ponderosae]	sp|Q01069|ESMB_DROME/7e-54/Enhancer of split mbeta protein OS=Drosophila melanogaster GN=E(spl)mbeta-HLH PE=2 SV=2	phu:Phum_PHUM375920/7e-88/Enhancer of split mgamma protein, putative; K09090 hairy and enhancer of split, invertebrate	NA	biological_process:GO:0006355//regulation of transcription, DNA-templated;cellular_component:GO:0005634//nucleus;molecular_function:GO:0003677//DNA binding;GO:0046983//protein dimerization activity;
CUFF109.507.1	531	1.06	4.4	0.708261	0.0645629	0.283461	*	NA	NA	NA	NA	NA
Btabaci_GLEAN_10023256	786	82.79	127.8	0.707799	0.0102618	0.0951113	*	gi|998518045|ref|XP_015519882.1|/4.64852e-160/PREDICTED: proliferating cell nuclear antigen [Neodiprion lecontei]	sp|O16852|PCNA_SARCR/1e-151/Proliferating cell nuclear antigen OS=Sarcophaga crassipalpis GN=PCNA PE=3 SV=1	aag:AaeL_AAEL012545/6e-159/AAEL012545-PA; K04802 proliferating cell nuclear antigen	SPBC16D10.09/1e-99/---	biological_process:GO:0006275//regulation of DNA replication;cellular_component:GO:0005634//nucleus;molecular_function:GO:0030337//DNA polymerase processivity factor activity;GO:0003677//DNA binding;
Btabaci_GLEAN_10025886	2403	497.15	747.31	0.707604	0.00266691	0.0386635	*	gi|939272236|ref|XP_014256404.1|/0/PREDICTED: L-threonine dehydratase catabolic TdcB [Cimex lectularius]	sp|Q76EQ0|SRR_RAT/4e-48/Serine racemase OS=Rattus norvegicus GN=Srr PE=1 SV=1	hst:105189156/0.0/threo-3-hydroxyaspartate ammonia-lyase; K01754 threonine dehydratase [EC:4.3.1.19]	TM0356/7e-89/---	NA
CUFF18.370.1	600	7.95	14.23	0.707245	0.0692833	0.293958	*	gi|815915926|ref|XP_012243150.1|/5.2457e-09/PREDICTED: basic proline-rich protein-like [Bombus impatiens]	sp|P22670|RFX1_HUMAN/2e-09/MHC class II regulatory factor RFX1 OS=Homo sapiens GN=RFX1 PE=1 SV=2	rro:104661057/2e-08/RFX1; regulatory factor X, 1 (influences HLA class II expression); K09173 regulatory factor X 1/2/3	DRA0332/5e-06/---	NA
Btabaci_GLEAN_10023015	699	1.59	6.42	0.705895	0.0664501	0.287889	*	gi|347963986|ref|XP_310556.4|/1.90003e-78/AGAP000531-PA [Anopheles gambiae str. PEST] &gt;gi|333466942|gb|EAA06255.5| AGAP000531-PA [Anopheles gambiae str. PEST]	sp|Q29R99|LIPT2_DANRE/3e-70/Putative lipoyltransferase 2, mitochondrial OS=Danio rerio GN=lipt2 PE=2 SV=1	aga:AgaP_AGAP000531/1e-78/AGAP000531-PA; K03801 lipoyl(octanoyl) transferase [EC:2.3.1.181]	alr3185/1e-35/---	biological_process:GO:0006464//cellular protein modification process;molecular_function:GO:0016746//transferase activity, transferring acyl groups;
Btabaci_GLEAN_10017985	2439	189.78	274.3	0.705362	4.35e-05	0.00197348	*	gi|646722932|gb|KDR23726.1|/0/Tubby protein-like protein [Zootermopsis nevadensis]	sp|B4LMR9|TULP_DROVI/6e-150/Protein king tubby OS=Drosophila virilis GN=king-tubby PE=3 SV=1	crg:105339740/3e-130/tubby-related protein 3-like; K19600 tubby-related protein 1	SPBC28F2.03/2e-74/---	NA
Btabaci_GLEAN_10025164	929	788.12	1149.42	0.704817	0.00477662	0.0573297	*	gi|646710612|gb|KDR16079.1|/4.35701e-142/40S ribosomal protein S3a [Zootermopsis nevadensis]	sp|Q5G5C4|RS3A_PERAM/1e-142/40S ribosomal protein S3a OS=Periplaneta americana GN=Parcxpwex01 PE=2 SV=1	tca:656438/8e-142/40S ribosomal protein S3a; K02984 small subunit ribosomal protein S3Ae	YLR441c/9e-82/---	biological_process:GO:0006412//translation;cellular_component:GO:0022627//cytosolic small ribosomal subunit;molecular_function:GO:0003735//structural constituent of ribosome;
Btabaci_GLEAN_10006442	1818	53.5	79.83	0.703459	0.00694671	0.0733646	*	gi|817064193|ref|XP_012253831.1|/2.61027e-36/PREDICTED: surfeit locus protein 6 homolog [Athalia rosae]	sp|Q9VDS6|SURF6_DROME/3e-33/Surfeit locus protein 6 homolog OS=Drosophila melanogaster GN=Surf6 PE=1 SV=1	xma:102227156/1e-14/uncharacterized LOC102227156; K09142 uncharacterized protein	NA	NA
Btabaci_GLEAN_10011851	2664	48.41	88.45	0.70319	0.0687147	0.292712	*	gi|936583629|ref|XP_014205798.1|/2.88593e-23/PREDICTED: bipolar kinesin KRP-130 isoform X1 [Copidosoma floridanum]	sp|P28025|KI11B_XENLA/5e-18/Kinesin-like protein KIF11-B OS=Xenopus laevis GN=kif11-b PE=1 SV=2	spu:373241/4e-22/KRP170; K10398 kinesin family member 11	NA	NA
Btabaci_GLEAN_10003808	1142	923.47	1301.89	0.70255	0.00056682	0.0134108	*	gi|646706121|gb|KDR13508.1|/7.19092e-96/Peptidyl-prolyl cis-trans isomerase B [Zootermopsis nevadensis]	sp|P24367|PPIB_CHICK/2e-85/Peptidyl-prolyl cis-trans isomerase B OS=Gallus gallus GN=PPIB PE=2 SV=1	nvi:100679271/1e-94/peptidyl-prolyl cis-trans isomerase B; K03768 peptidyl-prolyl cis-trans isomerase B (cyclophilin B) [EC:5.2.1.8]	SPAC1B3.03c_1/3e-55/---	biological_process:GO:0006457//protein folding;GO:0000413//protein peptidyl-prolyl isomerization;molecular_function:GO:0003755//peptidyl-prolyl cis-trans isomerase activity;
Btabaci_GLEAN_10024601	324	2.91	12.2	0.702288	0.0664249	0.287889	*	NA	NA	NA	NA	NA
Btabaci_GLEAN_10002366	669	2.94	9.18	0.702165	0.0761683	0.311606	*	gi|1005939617|ref|XP_015784060.1|/8.09176e-41/PREDICTED: protein D3-like isoform X2 [Tetranychus urticae] &gt;gi|1005939619|ref|XP_015784068.1| PREDICTED: protein D3-like isoform X2 [Tetranychus urticae]	sp|P31729|OV16_ONCVO/1e-34/OV-16 antigen OS=Onchocerca volvulus GN=OV16 PE=2 SV=2	acs:100555543/7e-29/phosphatidylethanolamine-binding protein 1-like; K17439 large subunit ribosomal protein L35	YLR179c/6e-14/---	NA
Btabaci_GLEAN_10017473	1044	23.52	60.71	0.701657	0.0827082	0.326067	*	gi|861647415|gb|KMQ95909.1|/1.10849e-65/ov-16 antigen-like protein [Lasius niger]	sp|P54186|D1_ONCVO/7e-33/Protein D1 (Fragment) OS=Onchocerca volvulus GN=D1 PE=2 SV=1	dan:Dana_GF15180/2e-27/GF15180 gene product from transcript GF15180-RA; K17439 large subunit ribosomal protein L35	YLR179c/7e-09/---	NA
Btabaci_GLEAN_10022328	2804	48.24	71.09	0.701388	0.00517687	0.0600735	*	gi|939255490|ref|XP_014247499.1|/0/PREDICTED: calpain-9-like isoform X3 [Cimex lectularius]	sp|Q9UMQ6|CAN11_HUMAN/8e-121/Calpain-11 OS=Homo sapiens GN=CAPN11 PE=2 SV=2	crg:105330366/9e-142/calpain-9-like; K08578 calpain-9 [EC:3.4.22.-]	NA	NA
Btabaci_GLEAN_10015825	968	22.43	35.97	0.70123	0.0515036	0.249434	*	gi|240848799|ref|NP_001155587.1|/1.40592e-59/nudC domain-containing protein 2 [Acyrthosiphon pisum] &gt;gi|239791786|dbj|BAH72313.1| ACYPI004786 [Acyrthosiphon pisum]	sp|Q9CQ48|NUDC2_MOUSE/3e-32/NudC domain-containing protein 2 OS=Mus musculus GN=Nudcd2 PE=1 SV=1	NA	NA	cellular_component:GO:0044425//membrane part;GO:0005783//endoplasmic reticulum;molecular_function:GO:0016757//transferase activity, transferring glycosyl groups;
Btabaci_GLEAN_10021708	3228	6.4	11.54	0.700791	0.0706925	0.297756	*	gi|968117036|ref|XP_015030398.1|/3.50998e-16/uncharacterized protein Dvir_GJ11255, isoform B [Drosophila virilis] &gt;gi|946569566|gb|KRF85216.1| uncharacterized protein Dvir_GJ11255, isoform B [Drosophila virilis]	sp|Q9NZW4|DSPP_HUMAN/7e-18/Dentin sialophosphoprotein OS=Homo sapiens GN=DSPP PE=1 SV=2	dan:Dana_GF15070/4e-10/GF15070 gene product from transcript GF15070-RA; K17552 protein phosphatase 1 regulatory subunit 10	YGR189c/2e-06/---	NA
CUFF10.316.1	375	1.06	5.58	0.700636	0.0586732	0.269995	*	gi|1004403315|gb|KYB29499.1|/4.74169e-14/hypothetical protein TcasGA2_TC032967 [Tribolium castaneum]	NA	NA	NA	NA
Btabaci_GLEAN_10023596	1094	297.59	427.8	0.700415	0.0010614	0.0205465	*	gi|795064655|ref|XP_011874038.1|/1.15613e-153/PREDICTED: GTP-binding nuclear protein Ran [Vollenhovia emeryi] &gt;gi|795064658|ref|XP_011874039.1| PREDICTED: GTP-binding nuclear protein Ran [Vollenhovia emeryi]	sp|Q9VZ23|RAN_DROME/2e-149/GTP-binding nuclear protein Ran OS=Drosophila melanogaster GN=Ran PE=1 SV=1	nvi:100114116/9e-154/GTP-binding nuclear protein Ran; K07936 GTP-binding nuclear protein Ran	ECU04g1560/4e-51/---	biological_process:GO:0006886//intracellular protein transport;GO:0006913//nucleocytoplasmic transport;GO:0007264//small GTPase mediated signal transduction;cellular_component:GO:0005634//nucleus;molecular_function:GO:0005525//GTP binding;GO:0003924//GTPase activity;
Btabaci_GLEAN_10001847	3064	6.55	20.27	0.700288	0.0788717	0.317932	*	gi|780613894|ref|XP_011691195.1|/1.32606e-06/PREDICTED: uncharacterized protein DDB_G0271670-like isoform X1 [Wasmannia auropunctata] &gt;gi|780613898|ref|XP_011691204.1| PREDICTED: uncharacterized protein DDB_G0271670-like isoform X1 [Wasmannia auropunctata] &gt;gi|780613903|ref|XP_011691213.1| PREDICTED: uncharacterized protein DDB_G0271670-like isoform X1 [Wasmannia auropunctata] &gt;gi|780613…	sp|Q9UQ35|SRRM2_HUMAN/1e-06/Serine/arginine repetitive matrix protein 2 OS=Homo sapiens GN=SRRM2 PE=1 SV=2	bta:539515/7e-06/SRRM2; serine/arginine repetitive matrix 2; K13172 serine/arginine repetitive matrix protein 2	NA	NA
Btabaci_GLEAN_10025651	1010	303.95	436.05	0.699998	0.000941378	0.018978	*	gi|242017404|ref|XP_002429179.1|/1.85035e-144/eukaryotic translation initiation factor 3 subunit, putative [Pediculus humanus corporis] &gt;gi|212514057|gb|EEB16441.1| eukaryotic translation initiation factor 3 subunit, putative [Pediculus humanus corporis]	sp|Q7QBW3|EIF3D_ANOGA/1e-141/Eukaryotic translation initiation factor 3 subunit D OS=Anopheles gambiae GN=eIF3-S7 PE=3 SV=3	phu:Phum_PHUM423160/1e-144/eukaryotic translation initiation factor 3 subunit, putative; K03251 translation initiation factor 3 subunit D	NA	biological_process:GO:0006446//regulation of translational initiation;GO:0001731//formation of translation preinitiation complex;cellular_component:GO:0016282//eukaryotic 43S preinitiation complex;GO:0005852//eukaryotic translation initiation factor 3 complex;GO:0033290//eukaryotic 48S preinitiation complex;molecular_function:GO:0003743//translation initiation factor activity;
Btabaci_GLEAN_10006407	5229	200.31	291.15	0.699917	0.0029135	0.0409838	*	gi|241117303|ref|XP_002401871.1|/1.88237e-51/conserved hypothetical protein [Ixodes scapularis] &gt;gi|215493226|gb|EEC02867.1| conserved hypothetical protein [Ixodes scapularis]	NA	NA	NA	NA
Btabaci_GLEAN_10021509	588	16.51	27.79	0.699677	0.0535805	0.255136	*	gi|662188027|ref|XP_008487668.1|/1.2491e-103/PREDICTED: UMP-CMP kinase-like [Diaphorina citri]	sp|Q5ZKE7|KCY_CHICK/8e-79/UMP-CMP kinase OS=Gallus gallus GN=CMPK PE=2 SV=1	api:100165780/9e-93/UMP-CMP kinase; K13800 UMP-CMP kinase [EC:2.7.4.- 2.7.4.14]	YKL024c/1e-63/---	NA
Btabaci_GLEAN_10024884	1547	47.61	70.83	0.699389	0.00474481	0.0570013	*	gi|662203104|ref|XP_008474872.1|/1.62495e-32/PREDICTED: uncharacterized protein LOC103511905 [Diaphorina citri]	sp|Q9H2D6|TARA_HUMAN/7e-07/TRIO and F-actin-binding protein OS=Homo sapiens GN=TRIOBP PE=1 SV=3	bfo:BRAFLDRAFT_96185/4e-09/hypothetical protein; K09228 KRAB domain-containing zinc finger protein	NA	NA
Btabaci_GLEAN_10006303	1848	79.58	116.05	0.699256	0.000549594	0.0131945	*	gi|998495955|ref|XP_015523670.1|/0/PREDICTED: phosphoglucomutase-2 [Neodiprion lecontei]	sp|Q5RFI8|PGM2_PONAB/0.0/Phosphoglucomutase-2 OS=Pongo abelii GN=PGM2 PE=2 SV=3	phu:Phum_PHUM401840/0.0/Phosphoglucomutase, putative (EC:5.4.2.8); K15779 phosphoglucomutase / phosphopentomutase [EC:5.4.2.2 5.4.2.7]	SPCC1840.05c/5e-152/---	NA
Btabaci_GLEAN_10012477	673	2.87	7.18	0.699252	0.0843018	0.329204	*	gi|926640886|ref|XP_013786559.1|/6.69921e-29/PREDICTED: zinc finger protein 431-like [Limulus polyphemus]	sp|Q52M93|Z585B_HUMAN/5e-29/Zinc finger protein 585B OS=Homo sapiens GN=ZNF585B PE=2 SV=1	rro:104679926/3e-28/ZNF585A; zinc finger protein 585A; K09228 KRAB domain-containing zinc finger protein	SPAC144.09c/5e-09/---	NA
Btabaci_GLEAN_10020135	1860	88.65	126.28	0.698854	0.000293696	0.00846549	*	gi|939666683|ref|XP_014280516.1|/0/PREDICTED: translation initiation factor eIF-2B subunit epsilon [Halyomorpha halys]	sp|Q64350|EI2BE_RAT/2e-120/Translation initiation factor eIF-2B subunit epsilon OS=Rattus norvegicus GN=Eif2b5 PE=1 SV=2	api:103311831/3e-172/translation initiation factor eIF-2B subunit epsilon; K03240 translation initiation factor eIF-2B subunit epsilon	YDR211w/2e-97/---	NA
Btabaci_GLEAN_10015823	918	68.86	98.65	0.697941	0.00227887	0.0347544	*	gi|328720437|ref|XP_003247030.1|/2.25996e-95/PREDICTED: 4-hydroxy-2-oxoglutarate aldolase, mitochondrial-like [Acyrthosiphon pisum]	sp|Q0P5I5|HOGA1_BOVIN/6e-82/4-hydroxy-2-oxoglutarate aldolase, mitochondrial OS=Bos taurus GN=HOGA1 PE=1 SV=1	api:100570569/1e-95/4-hydroxy-2-oxoglutarate aldolase, mitochondrial-like; K18123 4-hydroxy-2-oxoglutarate aldolase [EC:4.1.3.16]	MA4473/1e-33/---	NA
Btabaci_GLEAN_10009204	648	53.64	79.5	0.697532	0.0323184	0.191512	*	gi|156542285|ref|XP_001602440.1|/6.16372e-81/PREDICTED: alcohol dehydrogenase [NADP(+)] B-like [Nasonia vitripennis]	sp|Q568L5|A1A1B_DANRE/4e-47/Alcohol dehydrogenase [NADP(+)] B OS=Danio rerio GN=akr1a1b PE=2 SV=1	dwi:Dwil_GK14636/9e-51/GK14636 gene product from transcript GK14636-RA; K00011 aldehyde reductase [EC:1.1.1.21]	L126956/6e-33/---	NA
CUFF12.570.1	1533	26.21	41.94	0.697527	0.031504	0.188769	*	gi|939232792|ref|XP_014255201.1|/2.49174e-120/PREDICTED: diphosphomevalonate decarboxylase isoform X3 [Cimex lectularius] &gt;gi|939232794|ref|XP_014255276.1| PREDICTED: diphosphomevalonate decarboxylase isoform X3 [Cimex lectularius] &gt;gi|939232796|ref|XP_014255367.1| PREDICTED: diphosphomevalonate decarboxylase isoform X3 [Cimex lectularius] &gt;gi|939232798|ref|XP_014255444.1| PREDICTED: dip…	sp|Q5U403|MVD1_DANRE/3e-107/Diphosphomevalonate decarboxylase OS=Danio rerio GN=mvd PE=2 SV=1	dwi:Dwil_GK17667/2e-114/GK17667 gene product from transcript GK17667-RA; K01597 diphosphomevalonate decarboxylase [EC:4.1.1.33]	YNR043w/7e-75/---	NA
Btabaci_GLEAN_10012571	2647	155.4	243.89	0.697475	0.0222885	0.1535	*	gi|1009563584|ref|XP_015914706.1|/9.16713e-113/PREDICTED: serine/threonine-protein kinase Nek7-like [Parasteatoda tepidariorum] &gt;gi|1009563587|ref|XP_015914707.1| PREDICTED: serine/threonine-protein kinase Nek7-like [Parasteatoda tepidariorum] &gt;gi|1009563590|ref|XP_015914708.1| PREDICTED: serine/threonine-protein kinase Nek7-like [Parasteatoda tepidariorum]	sp|D3ZBE5|NEK7_RAT/2e-113/Serine/threonine-protein kinase Nek7 OS=Rattus norvegicus GN=Nek7 PE=2 SV=1	cmy:102943350/4e-113/NEK7; NIMA-related kinase 7; K08857 NIMA (never in mitosis gene a)-related kinase [EC:2.7.11.1]	YAR019c/2e-27/---	NA
Btabaci_GLEAN_10023878	2641	120.08	175.12	0.697002	0.00307357	0.0425677	*	gi|350400370|ref|XP_003485813.1|/0/PREDICTED: ribosome biogenesis protein BOP1 homolog [Bombus impatiens]	sp|B4KQU8|BOP1_DROMO/0.0/Ribosome biogenesis protein BOP1 homolog OS=Drosophila mojavensis GN=GI19116 PE=3 SV=1	ame:551531/0.0/GB14718; ribosome biogenesis protein BOP1 homolog; K14824 ribosome biogenesis protein ERB1	PAB2374/6e-52/---	NA
CUFF105.302.1	1053	1.06	4.99	0.696921	0.0648595	0.284397	*	gi|642940039|ref|XP_008201045.1|/1.66744e-06/PREDICTED: uncharacterized protein LOC103315070 [Tribolium castaneum]	NA	NA	NA	NA
Btabaci_GLEAN_10022041	1188	51.89	74.72	0.696718	0.00238697	0.035807	*	gi|225709748|gb|ACO10720.1|/4.74439e-60/Omega-3 fatty acid desaturase, endoplasmic reticulum [Caligus rogercresseyi]	sp|G5EGA5|FAT2_CAEEL/2e-45/Delta(12) fatty acid desaturase fat-2 OS=Caenorhabditis elegans GN=fat-2 PE=2 SV=1	nve:NEMVE_v1g186588/5e-115/hypothetical protein ; K10256 omega-6 fatty acid desaturase (delta-12 desaturase) [EC:1.14.19.-]	sll1441/7e-74/---	NA
Btabaci_GLEAN_10017825	537	1.31	6.58	0.696595	0.0640159	0.282589	*	gi|751456213|ref|XP_011182663.1|/3.94075e-35/PREDICTED: protein D3-like [Bactrocera cucurbitae]	sp|P31729|OV16_ONCVO/3e-32/OV-16 antigen OS=Onchocerca volvulus GN=OV16 PE=2 SV=2	tsp:Tsp_02455/3e-26/putative dedicator of cytokinesis protein 5; K12367 dedicator of cytokinesis protein 2	YLR179c/4e-07/---	NA
CUFF11.599.1	690	1.05	4.77	0.696312	0.0671411	0.289223	*	gi|815812098|ref|XP_012226993.1|/9.12372e-30/PREDICTED: protein D2-like isoform X3 [Linepithema humile] &gt;gi|815812100|ref|XP_012226994.1| PREDICTED: protein D2-like isoform X3 [Linepithema humile]	sp|P31729|OV16_ONCVO/1e-26/OV-16 antigen OS=Onchocerca volvulus GN=OV16 PE=2 SV=2	tsp:Tsp_02455/6e-20/putative dedicator of cytokinesis protein 5; K12367 dedicator of cytokinesis protein 2	NA	NA
CUFF42.758.2	2094	1241.06	1745.47	0.696296	0.00457359	0.0555671	*	gi|56283929|ref|NP_523475.3|/3.67116e-17/salivary gland secretion 1 [Drosophila melanogaster] &gt;gi|55380421|gb|AAF50957.4| salivary gland secretion 1 [Drosophila melanogaster]	sp|P98088|MUC5A_HUMAN/6e-13/Mucin-5AC OS=Homo sapiens GN=MUC5AC PE=1 SV=4	asn:102388355/2e-16/mucin-2-like; K10955 intestinal mucin-2	NA	NA
Btabaci_GLEAN_10026306	432	70.86	100.92	0.696104	0.00292151	0.0410627	*	gi|357618686|gb|EHJ71573.1|/4.00857e-45/28S ribosomal protein S16, mitochondrial [Danaus plexippus]	sp|Q9V6Y3|RT16_DROME/2e-38/Probable 28S ribosomal protein S16, mitochondrial OS=Drosophila melanogaster GN=mRpS16 PE=2 SV=1	pxy:105386005/1e-44/probable 28S ribosomal protein S16, mitochondrial; K02959 small subunit ribosomal protein S16	NMB0592/4e-10/---	NA
Btabaci_GLEAN_10017187	3234	114.89	290.47	0.696076	0.0852593	0.330983	*	gi|837378222|gb|AKM95031.1|/0/sucrase, partial [Myzus persicae]	sp|O16098|MAL1_DROVI/5e-175/Maltase 1 OS=Drosophila virilis GN=Mal-B1 PE=3 SV=2	dme:Dmel_CG14935/4e-180/Mal-B2; Maltase B2 (EC:3.2.1.20); K01187 alpha-glucosidase [EC:3.2.1.20]	DR1375/2e-123/---	NA
Btabaci_GLEAN_10005291	1913	1407.42	1961.29	0.695922	1.04e-13	1.05e-10	*	gi|646698022|gb|KDR09398.1|/0/Alanine--glyoxylate aminotransferase 2-like, partial [Zootermopsis nevadensis]	sp|Q8TBG4|AT2L1_HUMAN/0.0/Ethanolamine-phosphate phospho-lyase OS=Homo sapiens GN=ETNPPL PE=1 SV=1	soc:105205780/0.0/alanine--glyoxylate aminotransferase 2-like; K14286 ethanolamine-phosphate phospho-lyase [EC:4.2.3.2]	SMb20973_3/9e-163/---	NA
Btabaci_GLEAN_10014342	1594	755.94	1065.12	0.695819	1.11e-07	1.66e-05	*	gi|662201995|ref|XP_008474273.1|/0/PREDICTED: extracellular serine/threonine protein kinase FAM20C [Diaphorina citri]	sp|A4VCL2|FA20C_DROME/2e-169/Extracellular serine/threonine protein CG31145 OS=Drosophila melanogaster GN=CG31145 PE=2 SV=1	ccw:104696523/9e-107/SUN2; Sad1 and UNC84 domain containing 2; K19347 SUN domain-containing protein 1/2	NA	NA
Btabaci_GLEAN_10006038	450	48.41	71.3	0.695728	0.0136529	0.113729	*	gi|557765499|ref|XP_005182449.1|/2.3465e-44/PREDICTED: NADH dehydrogenase [ubiquinone] 1 beta subcomplex subunit 9 [Musca domestica]	sp|Q9CQJ8|NDUB9_MOUSE/6e-37/NADH dehydrogenase [ubiquinone] 1 beta subcomplex subunit 9 OS=Mus musculus GN=Ndufb9 PE=1 SV=3	mde:101897911/1e-44/NADH dehydrogenase [ubiquinone] 1 beta subcomplex subunit 9; K03965 NADH dehydrogenase (ubiquinone) 1 beta subcomplex subunit 9	NA	NA
Btabaci_GLEAN_10019337	2468	1895.33	2847.16	0.695566	0.00422797	0.0529584	*	gi|780636318|ref|XP_011686754.1|/0/PREDICTED: transketolase-like protein 2 isoform X1 [Wasmannia auropunctata]	sp|Q9D4D4|TKTL2_MOUSE/0.0/Transketolase-like protein 2 OS=Mus musculus GN=Tktl2 PE=1 SV=1	soc:105196687/0.0/transketolase-like protein 2; K00615 transketolase [EC:2.2.1.1]	all4052/0.0/---	NA
Btabaci_GLEAN_10024220	566	15.04	25.53	0.69555	0.0530865	0.254163	*	gi|936602937|ref|XP_014215235.1|/2.16338e-10/PREDICTED: bystin [Copidosoma floridanum]	sp|A7S7F2|BYST_NEMVE/1e-07/Bystin OS=Nematostella vectensis GN=bysl PE=3 SV=1	bfo:BRAFLDRAFT_277920/2e-11/hypothetical protein; K14797 essential nuclear protein 1	NA	NA
Btabaci_GLEAN_10004993	6090	88.95	130.17	0.695261	0.00368278	0.0482126	*	gi|939664380|ref|XP_014279685.1|/7.80749e-96/PREDICTED: tRNA (uracil(54)-C(5))-methyltransferase homolog isoform X1 [Halyomorpha halys]	sp|Q5RFM7|TRM2_PONAB/6e-83/tRNA (uracil(54)-C(5))-methyltransferase homolog OS=Pongo abelii GN=TRMT2B PE=2 SV=1	api:100160490/3e-94/tRNA (uracil(54)-C(5))-methyltransferase homolog; K15331 tRNA (uracil-5-)-methyltransferase [EC:2.1.1.35]	CAC1435/9e-34/---	NA
Btabaci_GLEAN_10017911	1259	7.91	21.15	0.694982	0.0845934	0.329645	*	gi|339896297|gb|AEK21834.1|/1.55517e-120/cytochrome P450 [Bemisia tabaci]	sp|Q7ZX22|WDR24_XENLA/8e-82/WD repeat-containing protein 24 OS=Xenopus laevis GN=wdr24 PE=2 SV=1	cfo:105249758/5e-67/cytochrome P450 306a1; K10720 CYP306A1; ecdysteroid 25-hydroxylase	alr1450/3e-10/---	NA
Btabaci_GLEAN_10026959	1346	124.5	175.74	0.694971	0.000285696	0.00830517	*	gi|646718816|gb|KDR21150.1|/0/Mannose-1-phosphate guanyltransferase alpha-A [Zootermopsis nevadensis]	sp|Q0VFM6|GMPPA_XENTR/4e-152/Mannose-1-phosphate guanyltransferase alpha OS=Xenopus tropicalis GN=gmppa PE=2 SV=1	phu:Phum_PHUM257710/0.0/glucose-1-phosphate adenylyltransferase, putative (EC:2.7.7.13); K00966 mannose-1-phosphate guanylyltransferase [EC:2.7.7.13]	SPBC13G1.02/4e-82/---	biological_process:GO:0009058//biosynthetic process;molecular_function:GO:0004475//mannose-1-phosphate guanylyltransferase activity;
Btabaci_GLEAN_10023200	804	2.87	10.07	0.694462	0.0772275	0.314204	*	gi|347967078|ref|XP_003436016.1|/3.98171e-41/AGAP012962-PA [Anopheles gambiae str. PEST] &gt;gi|333469768|gb|EGK97397.1| AGAP012962-PA [Anopheles gambiae str. PEST]	sp|O16264|PEBPH_CAEEL/5e-33/Phosphatidylethanolamine-binding protein homolog F40A3.3 OS=Caenorhabditis elegans GN=F40A3.3 PE=3 SV=1	dse:Dsec_GM16814/2e-29/GM16814 gene product from transcript GM16814-RA; K17439 large subunit ribosomal protein L35	YLR178c/3e-07/---	NA
Btabaci_GLEAN_10019501	4793	829.22	1205.29	0.693884	0.000312454	0.00888589	*	gi|571535087|ref|XP_006565483.1|/1.32866e-119/PREDICTED: patatin-like phospholipase domain-containing protein 2-like [Apis mellifera]	sp|Q921L7|HEMK1_MOUSE/5e-61/HemK methyltransferase family member 1 OS=Mus musculus GN=Hemk1 PE=2 SV=2	aec:105145488/3e-81/hemK methyltransferase family member 1; K02493 release factor glutamine methyltransferase [EC:2.1.1.297]	FN1331/3e-32/---	NA
Btabaci_GLEAN_10025308	6115	107.45	159.83	0.693704	0.00194829	0.0312515	*	gi|985389155|ref|XP_015379169.1|/2.31277e-114/PREDICTED: putative phospholipase B-like lamina ancestor isoform X1 [Diuraphis noxia] &gt;gi|985389157|ref|XP_015379170.1| PREDICTED: putative phospholipase B-like lamina ancestor isoform X1 [Diuraphis noxia]	sp|Q9VRK8|PLBL_DROME/1e-65/Putative phospholipase B-like lamina ancestor OS=Drosophila melanogaster GN=lama PE=1 SV=3	shr:100933250/5e-07/ANO3; anoctamin 3; K19498 anoctamin-3	NA	NA
Btabaci_GLEAN_10005816	942	8.19	19.03	0.693627	0.0867459	0.333883	*	gi|646701547|gb|KDR11216.1|/2.42623e-75/Enhancer of mRNA-decapping protein 3 [Zootermopsis nevadensis]	sp|Q502M5|EDC3_DANRE/6e-46/Enhancer of mRNA-decapping protein 3 OS=Danio rerio GN=edc3 PE=1 SV=1	api:100164273/5e-70/enhancer of mRNA-decapping protein 3; K12615 enhancer of mRNA-decapping protein 3	NA	NA
Btabaci_GLEAN_10025820	918	20.65	31.33	0.693248	0.0157798	0.124679	*	gi|646708219|gb|KDR14621.1|/1.13255e-116/3-oxo-5-alpha-steroid 4-dehydrogenase 3 [Zootermopsis nevadensis]	sp|Q9VLP9|PORED_DROME/6e-73/Polyprenol reductase OS=Drosophila melanogaster GN=CG7840 PE=2 SV=1	api:100167163/5e-114/polyprenol reductase; K12345 3-oxo-5-alpha-steroid 4-dehydrogenase 3 [EC:1.3.1.22 1.3.1.94]	NA	NA
Btabaci_GLEAN_10024771	741	1.32	6.44	0.693139	0.0641439	0.282834	*	gi|665811184|ref|XP_008554049.1|/1.46421e-37/PREDICTED: protein D2 isoform X2 [Microplitis demolitor]	sp|P54185|OBA5_DROME/3e-25/Putative odorant-binding protein A5 OS=Drosophila melanogaster GN=a5 PE=2 SV=2	tsp:Tsp_02455/4e-30/putative dedicator of cytokinesis protein 5; K12367 dedicator of cytokinesis protein 2	YLR178c/5e-10/---	NA
Btabaci_GLEAN_10018242	2077	37.67	55.5	0.693027	0.00842844	0.0844083	*	gi|58385178|ref|XP_313763.2|/1.33297e-173/AGAP004465-PA [Anopheles gambiae str. PEST] &gt;gi|55240843|gb|EAA09266.2| AGAP004465-PA [Anopheles gambiae str. PEST]	sp|Q9VAQ5|DIM1_DROME/9e-161/Probable dimethyladenosine transferase OS=Drosophila melanogaster GN=CG11837 PE=2 SV=1	aga:AgaP_AGAP004465/7e-174/AGAP004465-PA; K14191 18S rRNA (adenine1779-N6/adenine1780-N6)-dimethyltransferase [EC:2.1.1.183]	SPBC336.02/6e-122/---	biological_process:GO:0031167//rRNA methylation;cellular_component:GO:0005759//mitochondrial matrix;molecular_function:GO:0000179//rRNA (adenine-N6,N6-)-dimethyltransferase activity;
Btabaci_GLEAN_10004272	1199	67.71	99.97	0.693007	0.00887108	0.0874668	*	gi|646713068|gb|KDR17569.1|/3.58517e-115/Methionine adenosyltransferase 2 subunit beta [Zootermopsis nevadensis]	sp|Q4QQZ4|MAT2B_XENLA/4e-83/Methionine adenosyltransferase 2 subunit beta OS=Xenopus laevis GN=mat2b PE=2 SV=1	api:100169241/2e-85/methionine adenosyltransferase 2 subunit beta-like; K00789 S-adenosylmethionine synthetase [EC:2.5.1.6]	alr3336/8e-32/---	NA
Btabaci_GLEAN_10016553	5647	171.91	243.24	0.692654	0.00141023	0.0250005	*	gi|939238751|ref|XP_014262075.1|/3.62121e-37/PREDICTED: histone-lysine N-methyltransferase ash1 isoform X3 [Cimex lectularius]	sp|Q9VW15|ASH1_DROME/6e-30/Histone-lysine N-methyltransferase ash1 OS=Drosophila melanogaster GN=ash1 PE=1 SV=3	hro:HELRODRAFT_190066/4e-33/hypothetical protein; K06101 histone-lysine N-methyltransferase ASH1L [EC:2.1.1.43]	SPBC4B4.03/9e-14/---	NA
Btabaci_GLEAN_10021818	1994	54.66	79.63	0.692312	0.00224587	0.0344098	*	gi|242019684|ref|XP_002430289.1|/1.43879e-33/conserved hypothetical protein [Pediculus humanus corporis] &gt;gi|212515404|gb|EEB17551.1| conserved hypothetical protein [Pediculus humanus corporis]	sp|Q6P0U9|NUPL2_DANRE/2e-22/Nucleoporin-like protein 2 OS=Danio rerio GN=nupl2 PE=2 SV=1	phu:Phum_PHUM472450/8e-34/hypothetical protein; K14321 nucleoporin-like protein 2	SPBC15D4.10c/3e-15/---	NA
Btabaci_GLEAN_10023013	1227	12.15	23.59	0.692275	0.0779165	0.315972	*	gi|270007674|gb|EFA04122.1|/0/Aspartate aminotransferase, cytoplasmic-like Protein [Tribolium castaneum]	sp|P33097|AATC_BOVIN/1e-170/Aspartate aminotransferase, cytoplasmic OS=Bos taurus GN=GOT1 PE=1 SV=3	tca:658043/0.0/aspartate aminotransferase, cytoplasmic; K14454 aspartate aminotransferase, cytoplasmic [EC:2.6.1.1]	SPAC10F6.13c/2e-118/---	biological_process:GO:0008152//metabolic process;molecular_function:GO:0008483//transaminase activity;
Btabaci_GLEAN_10013915	1140	0.82	5.5	0.692249	0.0548712	0.259072	*	gi|662205745|ref|XP_008476300.1|/1.39629e-54/PREDICTED: facilitated trehalose transporter Tret1-2 homolog [Diaphorina citri]	sp|B4KR05|TRET1_DROMO/1e-29/Facilitated trehalose transporter Tret1 OS=Drosophila mojavensis GN=Tret1 PE=3 SV=2	mde:101887398/5e-33/uncharacterized LOC101887398; K06069 atypical protein kinase C iota type [EC:2.7.11.13]	CAC1345/9e-19/---	NA
Btabaci_GLEAN_10016755	1512	16.92	34.19	0.691853	0.0805983	0.321334	*	gi|646692111|gb|KDR07309.1|/3.1774e-119/Trichoplein keratin filament-binding protein [Zootermopsis nevadensis]	sp|A0AUT1|TCHP_XENLA/7e-81/Trichoplein keratin filament-binding protein OS=Xenopus laevis GN=tchp PE=2 SV=1	phu:Phum_PHUM215290/4e-87/hypothetical protein; K16811 trichoplein keratin filament-binding protein	aq_1006/4e-17/---	NA
Btabaci_GLEAN_10024402	960	1.08	4.94	0.691732	0.0655613	0.285834	*	gi|998508074|ref|XP_015514394.1|/7.17266e-21/PREDICTED: gametocyte-specific factor 1 homolog [Neodiprion lecontei]	sp|Q8SWX0|ASTRX_DROME/7e-13/Gametocyte-specific factor 1 homolog OS=Drosophila melanogaster GN=arx PE=1 SV=1	ame:413757/6e-13/Pros29, GB11482; proteasome 29kD subunit; K02728 20S proteasome subunit alpha 3 [EC:3.4.25.1]	NA	NA
Btabaci_GLEAN_10025893	840	78.51	115.62	0.691666	0.00996766	0.0933316	*	gi|939649316|ref|XP_014274064.1|/4.93554e-68/PREDICTED: 39S ribosomal protein L9, mitochondrial [Halyomorpha halys]	sp|Q9VF89|RM09_DROME/2e-56/39S ribosomal protein L9, mitochondrial OS=Drosophila melanogaster GN=mRpL9 PE=2 SV=1	dan:Dana_GF23199/3e-58/GF23199 gene product from transcript GF23199-RA; K02939 large subunit ribosomal protein L9	NA	NA
Btabaci_GLEAN_10012918	669	0.54	3.18	0.691662	0.0586746	0.269995	*	gi|1005939617|ref|XP_015784060.1|/2.02327e-41/PREDICTED: protein D3-like isoform X2 [Tetranychus urticae] &gt;gi|1005939619|ref|XP_015784068.1| PREDICTED: protein D3-like isoform X2 [Tetranychus urticae]	sp|P31729|OV16_ONCVO/7e-35/OV-16 antigen OS=Onchocerca volvulus GN=OV16 PE=2 SV=2	acs:100555543/1e-28/phosphatidylethanolamine-binding protein 1-like; K17439 large subunit ribosomal protein L35	YLR179c/2e-14/---	NA
Btabaci_GLEAN_10007884	749	1.83	6.3	0.691597	0.0789801	0.318006	*	gi|322794767|gb|EFZ17714.1|/7.43392e-45/hypothetical protein SINV_04146, partial [Solenopsis invicta]	sp|P31729|OV16_ONCVO/5e-19/OV-16 antigen OS=Onchocerca volvulus GN=OV16 PE=2 SV=2	dan:Dana_GF15180/5e-19/GF15180 gene product from transcript GF15180-RA; K17439 large subunit ribosomal protein L35	NA	NA
Btabaci_GLEAN_10024453	1259	49.76	71.26	0.691566	0.00854984	0.0851236	*	NA	NA	NA	NA	NA
Btabaci_GLEAN_10006152	1825	67.73	106.47	0.690351	0.0342927	0.19917	*	gi|751473203|ref|XP_011191948.1|/8.00322e-65/PREDICTED: H/ACA ribonucleoprotein complex non-core subunit NAF1 [Bactrocera cucurbitae]	sp|Q9VJ62|NAF1_DROME/2e-53/H/ACA ribonucleoprotein complex non-core subunit NAF1 OS=Drosophila melanogaster GN=CG10341 PE=1 SV=2	mde:101900722/5e-62/H/ACA ribonucleoprotein complex non-core subunit NAF1; K14763 H/ACA ribonucleoprotein complex non-core subunit NAF1	NA	NA
Btabaci_GLEAN_10019248	478	1.59	5.29	0.690125	0.080068	0.32045	*	gi|1009350093|gb|KYM75595.1|/7.90636e-09/hypothetical protein ALC53_14023 [Atta colombica]	NA	hro:HELRODRAFT_192727/4e-07/hypothetical protein; K09291 nucleoprotein TPR	NA	NA
Btabaci_GLEAN_10024669	1092	3.94	8.36	0.689986	0.0875666	0.335363	*	gi|985409483|ref|XP_015370140.1|/1.69156e-68/PREDICTED: lactosylceramide 4-alpha-galactosyltransferase-like [Diuraphis noxia]	sp|Q9N290|A4GAT_GORGO/1e-29/Lactosylceramide 4-alpha-galactosyltransferase (Fragment) OS=Gorilla gorilla gorilla GN=A4GALT PE=3 SV=1	api:100570817/2e-62/lactosylceramide 4-alpha-galactosyltransferase-like; K01988 lactosylceramide 4-alpha-galactosyltransferase [EC:2.4.1.228]	NA	NA
Btabaci_GLEAN_10016538	1152	99.48	139.91	0.689438	0.000319484	0.00904055	*	gi|985395094|ref|XP_015364979.1|/3.23938e-120/PREDICTED: innexin inx7-like [Diuraphis noxia]	sp|Q9V3W6|INX7_DROME/2e-101/Innexin inx7 OS=Drosophila melanogaster GN=Inx7 PE=2 SV=1	tsp:Tsp_01015/2e-13/innexin unc-9; K03132 transcription initiation factor TFIID subunit 7	NA	NA
Btabaci_GLEAN_10014023	780	143.69	204.58	0.688785	0.00117023	0.0219548	*	gi|91087761|ref|XP_974991.1|/1.97203e-96/PREDICTED: proteasome subunit beta type-4 [Tribolium castaneum] &gt;gi|270009385|gb|EFA05833.1| Proteasome subunit beta type-4-like Protein [Tribolium castaneum]	sp|P28070|PSB4_HUMAN/2e-80/Proteasome subunit beta type-4 OS=Homo sapiens GN=PSMB4 PE=1 SV=4	tca:663867/1e-96/proteasome subunit beta type-4; K02736 20S proteasome subunit beta 7 [EC:3.4.25.1]	YFR050c/8e-47/---	biological_process:GO:0051603//proteolysis involved in cellular protein catabolic process;cellular_component:GO:0005737//cytoplasm;GO:0005634//nucleus;GO:0005839//proteasome core complex;molecular_function:GO:0004298//threonine-type endopeptidase activity;
Btabaci_GLEAN_10014132	342	2207	3114.24	0.688258	0.00897665	0.0881876	*	gi|1000748606|ref|XP_015597081.1|/5.46376e-24/PREDICTED: glucose dehydrogenase [FAD, quinone] [Cephus cinctus] &gt;gi|1000748608|ref|XP_015597082.1| PREDICTED: glucose dehydrogenase [FAD, quinone] [Cephus cinctus] &gt;gi|1000748610|ref|XP_015597083.1| PREDICTED: glucose dehydrogenase [FAD, quinone] [Cephus cinctus]	sp|P18173|DHGL_DROME/3e-17/Glucose dehydrogenase [FAD, quinone] OS=Drosophila melanogaster GN=Gld PE=3 SV=3	ame:410745/2e-23/GMCOX7, GB13150; GMC oxidoreductase 7; K00108 choline dehydrogenase [EC:1.1.99.1]	SMc00093/5e-12/---	NA
Btabaci_GLEAN_10020361	1796	65.74	97.42	0.688124	0.00909079	0.0888607	*	gi|954578557|ref|XP_014613787.1|/9.08027e-82/PREDICTED: mediator of RNA polymerase II transcription subunit 10 [Polistes canadensis]	sp|Q7Q5R5|MED10_ANOGA/6e-74/Mediator of RNA polymerase II transcription subunit 10 OS=Anopheles gambiae GN=MED10 PE=3 SV=2	hst:105184377/2e-81/mediator of RNA polymerase II transcription subunit 10; K15151 mediator of RNA polymerase II transcription subunit 10	NA	biological_process:GO:0006357//regulation of transcription from RNA polymerase II promoter;cellular_component:GO:0016592//mediator complex;molecular_function:GO:0001104//RNA polymerase II transcription cofactor activity;
CUFF30.143.2	889	258.31	359.45	0.687901	0.00158707	0.0271989	*	NA	NA	NA	NA	NA
CUFF87.848.2	1836	11.14	20	0.68766	0.0704159	0.296988	*	gi|646720604|gb|KDR22265.1|/2.79694e-71/N-acetyltransferase ESCO1 [Zootermopsis nevadensis]	sp|Q5SPR8|ESCO2_DANRE/6e-51/N-acetyltransferase ESCO2 OS=Danio rerio GN=esco2 PE=2 SV=1	tca:661939/3e-64/N-acetyltransferase ESCO2; K11268 N-acetyltransferase [EC:2.3.1.-]	NA	NA
CUFF120.344.1	1836	11.14	20	0.68766	0.0704159	0.296988	*	gi|646720604|gb|KDR22265.1|/2.79694e-71/N-acetyltransferase ESCO1 [Zootermopsis nevadensis]	sp|Q5SPR8|ESCO2_DANRE/6e-51/N-acetyltransferase ESCO2 OS=Danio rerio GN=esco2 PE=2 SV=1	tca:661939/3e-64/N-acetyltransferase ESCO2; K11268 N-acetyltransferase [EC:2.3.1.-]	NA	NA
Btabaci_GLEAN_10021076	2595	44.94	66.24	0.687597	0.0118963	0.104407	*	gi|985409707|ref|XP_015370262.1|/3.30172e-91/PREDICTED: max-like protein X [Diuraphis noxia] &gt;gi|985409709|ref|XP_015370263.1| PREDICTED: max-like protein X [Diuraphis noxia]	sp|Q9UH92|MLX_HUMAN/9e-63/Max-like protein X OS=Homo sapiens GN=MLX PE=1 SV=2	api:100167235/2e-91/max-like protein X; K09113 MAX-like protein X	NA	cellular_component:GO:0005694//chromosome;molecular_function:GO:0046983//protein dimerization activity;
Btabaci_GLEAN_10025859	1321	46.75	68.91	0.687465	0.00644628	0.0696907	*	NA	NA	NA	NA	NA
Btabaci_GLEAN_10020471	605	113.31	160.98	0.686918	0.0115014	0.102566	*	gi|746863420|ref|XP_011062664.1|/2.16444e-21/PREDICTED: protein lin-52 homolog isoform X3 [Acromyrmex echinatior]	sp|Q4RLT3|LIN52_TETNG/2e-10/Protein lin-52 homolog OS=Tetraodon nigroviridis GN=lin52 PE=3 SV=1	NA	NA	NA
Btabaci_GLEAN_10023695	1939	132.56	187.79	0.686713	0.00200411	0.031847	*	gi|939662723|ref|XP_014279043.1|/3.00547e-92/PREDICTED: sodium channel protein Nach-like [Halyomorpha halys]	NA	api:103309519/5e-27/sodium channel protein Nach-like; K03440 amiloride-sensitive sodium channel, other	NA	NA
Btabaci_GLEAN_10002176	1348	168.13	238.6	0.685999	0.000585873	0.0137615	*	NA	NA	NA	NA	NA
Btabaci_GLEAN_10015463	909	57.95	85.29	0.685607	0.0308586	0.187002	*	gi|307205113|gb|EFN83578.1|/1.90952e-22/hypothetical protein EAI_05327 [Harpegnathos saltator]	sp|P13816|GARP_PLAFF/2e-16/Glutamic acid-rich protein OS=Plasmodium falciparum (isolate FC27 / Papua New Guinea) GN=GARP PE=4 SV=1	bmor:101739193/2e-15/ralA-binding protein 1; K08773 RalA-binding protein 1	YOR310c/4e-11/---	NA
CUFF105.294.1	2001	9.44	26.79	0.685489	0.0867267	0.333883	*	gi|662190536|ref|XP_008468041.1|/1.35226e-19/PREDICTED: uncharacterized protein LOC103505485 [Diaphorina citri]	NA	NA	NA	NA
Btabaci_GLEAN_10010777	1230	195.71	288.72	0.685405	0.00470281	0.0566566	*	gi|193666869|ref|XP_001946553.1|/0/PREDICTED: isocitrate dehydrogenase [NADP] cytoplasmic [Acyrthosiphon pisum]	sp|P41562|IDHC_RAT/0.0/Isocitrate dehydrogenase [NADP] cytoplasmic OS=Rattus norvegicus GN=Idh1 PE=1 SV=1	api:100159933/0.0/isocitrate dehydrogenase [NADP] cytoplasmic; K00031 isocitrate dehydrogenase [EC:1.1.1.42]	BMEI0791/0.0/---	biological_process:GO:0006102//isocitrate metabolic process;GO:0006099//tricarboxylic acid cycle;molecular_function:GO:0004450//isocitrate dehydrogenase (NADP+) activity;GO:0051287//NAD binding;GO:0000287//magnesium ion binding;
Btabaci_GLEAN_10019693	1272	10.49	21	0.685339	0.0845543	0.329645	*	gi|954553496|ref|XP_014600246.1|/1.83401e-33/PREDICTED: UPF0489 protein C5orf22 homolog [Polistes canadensis]	sp|Q6PAE6|CE022_XENLA/7e-22/UPF0489 protein C5orf22 homolog OS=Xenopus laevis PE=2 SV=1	NA	NA	NA
Btabaci_GLEAN_10015276	987	9.09	25.2	0.685141	0.0885916	0.337468	*	gi|641673721|ref|XP_008186438.1|/1.96757e-160/PREDICTED: succinate-semialdehyde dehydrogenase, mitochondrial isoform X2 [Acyrthosiphon pisum]	sp|Q3MSM3|SSDH_HYLLA/8e-128/Succinate-semialdehyde dehydrogenase, mitochondrial OS=Hylobates lar GN=ALDH5A1 PE=2 SV=1	api:100160792/2e-160/succinate-semialdehyde dehydrogenase, mitochondrial; K00139 succinate-semialdehyde dehydrogenase [EC:1.2.1.24]	RSc0028/4e-118/---	NA
CUFF89.435.3	1256	787.74	1106.82	0.685124	0.0171088	0.130889	*	NA	NA	NA	NA	NA
Btabaci_GLEAN_10021404	2106	5.89	11.96	0.685081	0.0886459	0.337552	*	gi|820853098|ref|XP_012343952.1|/1.42678e-99/PREDICTED: serine/threonine-protein kinase fused isoform X2 [Apis florea]	sp|P23647|FUSED_DROME/5e-63/Serine/threonine-protein kinase fused OS=Drosophila melanogaster GN=fu PE=1 SV=2	ame:726525/1e-97/fu, GB10754; serine/threonine-protein kinase fused; K06228 fused [EC:2.7.11.1]	BS_yloP_1/7e-22/---	NA
Btabaci_GLEAN_10025607	2154	142.49	207.45	0.684369	0.00339902	0.0454492	*	gi|675388092|gb|KFM80989.1|/1.41634e-12/DNA-directed RNA polymerase II subunit RPB1, partial [Stegodyphus mimosarum]	sp|P48450|ERG7_RAT/2e-59/Lanosterol synthase OS=Rattus norvegicus GN=Lss PE=1 SV=2	cge:100753498/2e-61/Lss; lanosterol synthase (2,3-oxidosqualene-lanosterol cyclase); K01852 lanosterol synthase [EC:5.4.99.7]	slr2089/2e-106/---	NA
CUFF87.113.2	279	43.44	63.17	0.684334	0.0323406	0.191512	*	NA	NA	NA	NA	NA
CUFF118.41.1	564	1.04	4.21	0.684303	0.07097	0.298217	*	gi|907638701|ref|XP_013100101.1|/1.80097e-18/PREDICTED: protein D3-like [Stomoxys calcitrans]	sp|P31729|OV16_ONCVO/4e-13/OV-16 antigen OS=Onchocerca volvulus GN=OV16 PE=2 SV=2	tsp:Tsp_02455/9e-16/putative dedicator of cytokinesis protein 5; K12367 dedicator of cytokinesis protein 2	NA	NA
CUFF82.219.3	915	1.32	7.94	0.684262	0.0602813	0.273936	*	gi|909579595|ref|XP_013145702.1|/8.72083e-09/PREDICTED: interference hedgehog-like [Papilio polytes]	NA	NA	NA	NA
Btabaci_GLEAN_10026756	807	31.8	50.1	0.684234	0.044301	0.229312	*	gi|759040596|ref|XP_011329091.1|/3.1419e-59/PREDICTED: probable small nuclear ribonucleoprotein Sm D2 isoform X2 [Cerapachys biroi] &gt;gi|801390859|ref|XP_012057586.1| PREDICTED: probable small nuclear ribonucleoprotein Sm D2 [Atta cephalotes] &gt;gi|307194529|gb|EFN76821.1| Probable small nuclear ribonucleoprotein Sm D2 [Harpegnathos saltator] &gt;gi|322786953|gb|EFZ13177.1| hypothetical protei…	sp|Q9VI10|SMD2_DROME/3e-58/Probable small nuclear ribonucleoprotein Sm D2 OS=Drosophila melanogaster GN=SmD2 PE=1 SV=1	cfo:105252999/2e-59/probable small nuclear ribonucleoprotein Sm D2; K11096 small nuclear ribonucleoprotein D2	SPAC2C4.03c/1e-42/---	biological_process:GO:0008380//RNA splicing;cellular_component:GO:0019013//viral nucleocapsid;GO:0030532//small nuclear ribonucleoprotein complex;
Btabaci_GLEAN_10001061	813	1.06	4.71	0.683822	0.0703266	0.296759	*	gi|751474699|ref|XP_011192759.1|/2.26846e-16/PREDICTED: shematrin-like protein 2 [Bactrocera cucurbitae]	sp|P21260|YPRO_OWEFU/1e-15/Uncharacterized proline-rich protein (Fragment) OS=Owenia fusiformis PE=4 SV=1	fab:101816860/1e-12/WASF2; WAS protein family, member 2; K05748 WAS protein family, member 2	XF0818/5e-09/---	NA
Btabaci_GLEAN_10012483	1307	5.74	11.44	0.68363	0.0883636	0.336901	*	NA	NA	NA	NA	NA
Btabaci_GLEAN_10017841	2480	81.75	116.76	0.683271	0.00647485	0.0697654	*	gi|557776371|ref|XP_005187826.1|/9.48162e-29/PREDICTED: M-phase phosphoprotein 6 [Musca domestica]	sp|Q8BXC6|COMD2_MOUSE/2e-22/COMM domain-containing protein 2 OS=Mus musculus GN=Commd2 PE=1 SV=1	mde:101895791/5e-29/M-phase phosphoprotein 6; K12593 M-phase phosphoprotein 6, animal type	NA	NA
Btabaci_GLEAN_10017744	744	172.37	241.15	0.682984	2.52e-05	0.00128941	*	gi|646702620|gb|KDR11729.1|/4.79147e-80/4-hydroxyphenylpyruvate dioxygenase [Zootermopsis nevadensis]	sp|Q5BKL0|HPPD_XENTR/4e-69/4-hydroxyphenylpyruvate dioxygenase OS=Xenopus tropicalis GN=hpd PE=2 SV=1	ame:725400/8e-77/GB18360; 4-hydroxyphenylpyruvate dioxygenase-like; K00457 4-hydroxyphenylpyruvate dioxygenase [EC:1.13.11.27]	all0771/5e-34/---	NA
Btabaci_GLEAN_10009809	1632	3.15	7.57	0.682082	0.0924624	0.345409	*	gi|662199527|ref|XP_008472929.1|/4.46689e-84/PREDICTED: UDP-glucuronosyltransferase 2B7-like [Diaphorina citri]	sp|P16662|UD2B7_HUMAN/3e-48/UDP-glucuronosyltransferase 2B7 OS=Homo sapiens GN=UGT2B7 PE=1 SV=1	tca:661967/5e-71/UDP-glucuronosyltransferase 2B20; K00699 glucuronosyltransferase [EC:2.4.1.17]	NA	NA
CUFF13.308.1	627	0.54	3.82	0.681363	0.05826	0.268813	*	gi|557754322|ref|XP_005176905.1|/7.66475e-37/PREDICTED: protein D2-like [Musca domestica]	sp|P31729|OV16_ONCVO/8e-29/OV-16 antigen OS=Onchocerca volvulus GN=OV16 PE=2 SV=2	tsp:Tsp_02455/3e-27/putative dedicator of cytokinesis protein 5; K12367 dedicator of cytokinesis protein 2	NA	NA
Btabaci_GLEAN_10015466	3303	849.24	1208.46	0.681051	9.99e-07	0.000100209	*	gi|641655159|ref|XP_008179483.1|/0/PREDICTED: ATP citrate lyase isoform X1 [Acyrthosiphon pisum]	sp|Q2TCH3|ACLY_SHEEP/0.0/ATP-citrate synthase OS=Ovis aries GN=ACLY PE=2 SV=1	api:100165099/0.0/Atpcl; ATP citrate lyase (EC:2.3.3.8); K01648 ATP citrate (pro-S)-lyase [EC:2.3.3.8]	SPBC1703.07_1/3e-168/---	NA
Btabaci_GLEAN_10002431	1125	8.71	15.03	0.680898	0.0700471	0.296199	*	gi|321472175|gb|EFX83146.1|/3.33268e-74/hypothetical protein DAPPUDRAFT_21313, partial [Daphnia pulex]	sp|Q6PCS4|RHG29_DANRE/5e-48/Rho GTPase-activating protein 29 OS=Danio rerio GN=arhgap29 PE=2 SV=1	lcm:102347322/2e-31/breakpoint cluster region protein-like; K08878 breakpoint cluster region protein [EC:2.7.11.1]	NA	NA
Btabaci_GLEAN_10021919	1799	21.28	38.22	0.680418	0.0767239	0.312977	*	gi|939628188|ref|XP_014270336.1|/5.43248e-174/PREDICTED: putative fatty acyl-CoA reductase CG5065 [Halyomorpha halys] &gt;gi|939628191|ref|XP_014270344.1| PREDICTED: putative fatty acyl-CoA reductase CG5065 [Halyomorpha halys]	sp|A1ZAI5|FACR1_DROME/1e-114/Putative fatty acyl-CoA reductase CG5065 OS=Drosophila melanogaster GN=CG5065 PE=3 SV=1	api:100168092/2e-166/fatty acyl-CoA reductase 1-like; K13356 alcohol-forming fatty acyl-CoA reductase [EC:1.2.1.84]	alr5357_2/2e-10/---	NA
Btabaci_GLEAN_10014778	1635	10.31	38.33	0.679912	0.0783098	0.316345	*	gi|926630622|ref|XP_013781007.1|/7.99645e-26/PREDICTED: protein D3-like [Limulus polyphemus]	sp|P31729|OV16_ONCVO/9e-24/OV-16 antigen OS=Onchocerca volvulus GN=OV16 PE=2 SV=2	tsp:Tsp_02455/2e-19/putative dedicator of cytokinesis protein 5; K12367 dedicator of cytokinesis protein 2	NA	NA
[truncated: 14,175 more rows]
